# Supplementary material for: 9α-Hy­droxy-12-{[4-(4-hy­droxy­phen­yl)piperazin-1-yl]meth­yl}-4,8-dimethyl-3,14-dioxatri­cyclo­[9.3.0.02,4]tetra­dec-7-en-13-one
Source: Acta Crystallogr Sect E Struct Rep Online. 2014 Apr 9;70(Pt 5):o530–1. doi: 10.1107/S1600536814007430 (PMC4011210; doi:10.1107/S1600536814007430)
Supplement: Supplementary file 1 [file e-70-0o530-sup1.cif]

##############################################################################
#                                                                            #
# This CIF contains the data in a paper accepted for publication in          #
# Acta Crystallographica Section E. It conforms to the requirements of       #
# Notes for Authors for Acta Crystallographica Section E, and has been       #
# peer reviewed under the auspices of the IUCr Commission on Journals.       #
#                                                                            #
# Full details of the Crystallographic Information File format               #
# are given in the paper "The Crystallographic Information File (CIF):       #
# a New Standard Archive File for Crystallography" by S. R. Hall, F. H.      #
# Allen and I. D. Brown [Acta Cryst. (1991), A47, 655-685].                  #
#                                                                            #
# The current version of the core CIF dictionary is obtainable from          #
# ftp://ftp.iucr.org/pub/cif_core.dic.                                       #
#                                                                            #
# Software is freely available for graphical display of the structure(s)     #
# in this CIF. For information consult the CIF software page                 #
# http://www.iucr.org/resources/cif/software.                                #
#                                                                            #
# This file may be used for bona fide research purposes within the           #
# scientific community so long as proper attribution is given to the journal # 
# article from which it was obtained.                                        #
#                                                                            #
##############################################################################
data_I
_audit_creation_method     SHELXL-97
_database_code_depnum_ccdc_archive     'CCDC 995311'
_chemical_name_systematic
;\
9\a-Hydroxy-12-{[4-(4-hydroxyphenyl)piperazin-1-yl]methyl}-4,8-\
dimethyl-3,14-dioxatricyclo[9.3.0.0^2,4^]tetradec-7-en-13-one
;
_chemical_name_common     ?
_chemical_formula_moiety     'C25 H34 N2 O5'
_chemical_formula_sum     'C25 H34 N2 O5'
_chemical_formula_iupac     'C25 H34 N2 O5'
_chemical_formula_weight     442.54
_chemical_melting_point     ?
_symmetry_cell_setting     monoclinic
_symmetry_space_group_name_H-M     'C 2'
_symmetry_space_group_name_Hall     'C 2y'
loop_
    _symmetry_equiv_pos_as_xyz
    'x, y, z'
    '-x, y, -z'
    'x+1/2, y+1/2, z'
    '-x+1/2, y+1/2, -z'
_cell_length_a     29.880(5)
_cell_length_b     6.841(5)
_cell_length_c     11.999(5)
_cell_angle_alpha     90.000
_cell_angle_beta     102.307(5)
_cell_angle_gamma     90.000
_cell_volume     2396(2)
_cell_formula_units_Z     4
_cell_measurement_reflns_used     4801
_cell_measurement_theta_min     2.5
_cell_measurement_theta_max     27.1
_cell_measurement_temperature     296(2)
_exptl_crystal_description     needle
_exptl_crystal_colour     colourless
_exptl_crystal_size_max     0.5
_exptl_crystal_size_mid     0.03
_exptl_crystal_size_min     0.03
_exptl_crystal_density_diffrn     1.227
_exptl_crystal_density_meas     ?
_exptl_crystal_density_method     'not measured'
_exptl_crystal_F_000     952
_exptl_absorpt_coefficient_mu     0.085
_exptl_absorpt_correction_type     multi-scan
_exptl_absorpt_process_details     '(SADABS; Bruker, 2009)'
_exptl_absorpt_correction_T_min     0.6387
_exptl_absorpt_correction_T_max     0.7465
_exptl_special_details     ?
_diffrn_ambient_temperature     296(2)
_diffrn_radiation_type     MoK\a
_diffrn_radiation_wavelength     0.71073
_diffrn_radiation_source     'fine-focus sealed tube'
_diffrn_radiation_monochromator     graphite
_diffrn_measurement_device_type     'Bruker X8 APEX Diffractometer'
_diffrn_measurement_method     '\f and \w scans'
_diffrn_reflns_number     13097
_diffrn_reflns_av_R_equivalents     0.0553
_diffrn_reflns_av_sigmaI/netI     0.0520
_diffrn_reflns_theta_min     2.45
_diffrn_reflns_theta_max     27.10
_diffrn_reflns_theta_full     27.10
_diffrn_measured_fraction_theta_max     0.999
_diffrn_measured_fraction_theta_full     0.999
_diffrn_reflns_limit_h_min     -38
_diffrn_reflns_limit_h_max     38
_diffrn_reflns_limit_k_min     -8
_diffrn_reflns_limit_k_max     7
_diffrn_reflns_limit_l_min     -15
_diffrn_reflns_limit_l_max     15
_refine_special_details
;
Refinement of <i>F</i>^2^ against ALL reflections. The weighted <i>R</i>-factor
<i>wR</i> and goodness of fit <i>S</i> are based on <i>F</i>^2^, conventional
<i>R</i>-factors <i>R</i> are based on <i>F</i>, with <i>F</i> set to zero for
negative <i>F</i>^2^. The threshold expression of <i>F</i>^2^ >
2\s(<i>F</i>^2^) is used only for calculating <i>R</i>-factors(gt) <i>etc</i>.
and is not relevant to the choice of reflections for refinement.
<i>R</i>-factors based on <i>F</i>^2^ are statistically about twice as large
as those based on <i>F</i>, and <i>R</i>- factors based on ALL data will be
even larger.
;
_reflns_number_total     2868
_reflns_number_gt     1830
_reflns_threshold_expression     >2\s(I)
_refine_ls_structure_factor_coef     Fsqd
_refine_ls_matrix_type     full
_refine_ls_R_factor_all     0.0878
_refine_ls_R_factor_gt     0.0444
_refine_ls_wR_factor_gt     0.0853
_refine_ls_wR_factor_ref     0.1017
_refine_ls_goodness_of_fit_ref     1.084
_refine_ls_restrained_S_all     1.084
_refine_ls_number_reflns     2868
_refine_ls_number_parameters     322
_refine_ls_number_restraints     1
_refine_ls_hydrogen_treatment     constr
_refine_ls_weighting_scheme     calc
_refine_ls_weighting_details
                 'calc w=1/[\s^2^(Fo^2^)+(0.0408P)^2^] where P=(Fo^2^+2Fc^2^)/3'
_atom_sites_solution_hydrogens     geom
_atom_sites_solution_primary     direct
_atom_sites_solution_secondary     difmap
_refine_ls_shift/su_max     0.001
_refine_ls_shift/su_mean     0.000
_refine_diff_density_max     0.141
_refine_diff_density_min     -0.139
_refine_ls_extinction_method     SHELXL
_refine_ls_extinction_coef     0.0063(6)
_refine_ls_extinction_expression
                                  'Fc^*^=kFc[1+0.001xFc^2^\l^3^/sin(2\q)]^-1/4^'
loop_
    _atom_type_symbol
    _atom_type_description
    _atom_type_scat_dispersion_real
    _atom_type_scat_dispersion_imag
    _atom_type_scat_source
    'C' 'C' 0.0033 0.0016
                         'International Tables Vol C Tables 4.2.6.8 and 6.1.1.4'
    'H' 'H' 0.0000 0.0000
                         'International Tables Vol C Tables 4.2.6.8 and 6.1.1.4'
    'N' 'N' 0.0061 0.0033
                         'International Tables Vol C Tables 4.2.6.8 and 6.1.1.4'
    'O' 'O' 0.0106 0.0060
                         'International Tables Vol C Tables 4.2.6.8 and 6.1.1.4'
_computing_data_collection     'APEX2 (Bruker, 2009)'
_computing_cell_refinement     'SAINT (Bruker, 2009)'
_computing_data_reduction     'SAINT (Bruker, 2009)'
_computing_structure_solution     'SHELXS97 (Sheldrick, 2008)'
_computing_structure_refinement     'SHELXL97 (Sheldrick, 2008)'
_computing_molecular_graphics     'ORTEP-3 for Windows (Farrugia, 2012)'
_computing_publication_material
                               'PLATON (Spek, 2009) and publCIF (Westrip, 2010)'
loop_
    _atom_site_type_symbol
    _atom_site_label
    _atom_site_fract_x
    _atom_site_fract_y
    _atom_site_fract_z
    _atom_site_U_iso_or_equiv
    _atom_site_adp_type
    _atom_site_calc_flag
    _atom_site_refinement_flags
    _atom_site_occupancy
    _atom_site_symmetry_multiplicity
    _atom_site_disorder_assembly
    _atom_site_disorder_group
    C C1 0.81526(10) 0.5109(5) 0.7206(2) 0.0388(7) Uani d . 1 1 . .
    H H1 0.8380 0.4421 0.7782 0.047 Uiso calc R 1 1 . .
    C C2 0.78537(10) 0.6359(5) 0.7759(2) 0.0425(7) Uani d . 1 1 . .
    H H2 0.7681 0.7338 0.7245 0.051 Uiso calc R 1 1 . .
    C C3 0.79457(11) 0.6940(5) 0.8964(2) 0.0478(8) Uani d . 1 1 . .
    C C4 0.77809(13) 0.8925(6) 0.9221(3) 0.0645(10) Uani d . 1 1 . .
    H H4A 0.7699 0.8898 0.9961 0.077 Uiso calc R 1 1 . .
    H H4B 0.7508 0.9254 0.8655 0.077 Uiso calc R 1 1 . .
    C C5 0.81482(14) 1.0505(5) 0.9224(3) 0.0687(11) Uani d . 1 1 . .
    H H5A 0.8007 1.1787 0.9185 0.082 Uiso calc R 1 1 . .
    H H5B 0.8376 1.0428 0.9931 0.082 Uiso calc R 1 1 . .
    C C6 0.83780(13) 1.0258(5) 0.8232(3) 0.0548(9) Uani d . 1 1 . .
    H H6 0.8195 1.0503 0.7516 0.066 Uiso calc R 1 1 . .
    C C7 0.88024(13) 0.9743(5) 0.8241(3) 0.0544(9) Uani d . 1 1 . .
    C C8 0.89540(12) 0.9174(5) 0.7157(3) 0.0545(9) Uani d . 1 1 . .
    H H8 0.9283 0.9432 0.7273 0.065 Uiso calc R 1 1 . .
    C C9 0.88783(10) 0.6976(5) 0.6916(2) 0.0464(8) Uani d . 1 1 . .
    H H9A 0.9070 0.6580 0.6397 0.056 Uiso calc R 1 1 . .
    H H9B 0.8985 0.6275 0.7625 0.056 Uiso calc R 1 1 . .
    C C10 0.83879(10) 0.6316(4) 0.6409(2) 0.0369(7) Uani d . 1 1 . .
    H H10 0.8203 0.7490 0.6184 0.044 Uiso calc R 1 1 . .
    C C11 0.83398(10) 0.5009(5) 0.5360(2) 0.0420(7) Uani d . 1 1 . .
    H H11 0.8624 0.4278 0.5393 0.050 Uiso calc R 1 1 . .
    C C12 0.79599(11) 0.3623(5) 0.5444(2) 0.0452(8) Uani d . 1 1 . .
    C C13 0.83375(13) 0.6105(6) 0.9824(2) 0.0674(11) Uani d . 1 1 . .
    H H13A 0.8596 0.6970 0.9913 0.101 Uiso calc R 1 1 . .
    H H13B 0.8419 0.4852 0.9566 0.101 Uiso calc R 1 1 . .
    H H13C 0.8249 0.5957 1.0542 0.101 Uiso calc R 1 1 . .
    C C14 0.91847(14) 0.9532(7) 0.9290(3) 0.0855(13) Uani d . 1 1 . .
    H H14A 0.9427 1.0427 0.9241 0.128 Uiso calc R 1 1 . .
    H H14B 0.9300 0.8218 0.9334 0.128 Uiso calc R 1 1 . .
    H H14C 0.9069 0.9817 0.9959 0.128 Uiso calc R 1 1 . .
    C C15 0.82137(11) 0.6135(5) 0.4222(2) 0.0498(8) Uani d . 1 1 . .
    H H15A 0.8201 0.5223 0.3597 0.060 Uiso calc R 1 1 . .
    H H15B 0.7911 0.6702 0.4150 0.060 Uiso calc R 1 1 . .
    C C16 0.89578(11) 0.6953(5) 0.3813(3) 0.0574(9) Uani d . 1 1 . .
    H H16A 0.8876 0.6275 0.3089 0.069 Uiso calc R 1 1 . .
    H H16B 0.9106 0.6023 0.4385 0.069 Uiso calc R 1 1 . .
    C C17 0.92853(12) 0.8583(6) 0.3722(3) 0.0620(10) Uani d . 1 1 . .
    H H17A 0.9380 0.9213 0.4459 0.074 Uiso calc R 1 1 . .
    H H17B 0.9556 0.8049 0.3508 0.074 Uiso calc R 1 1 . .
    C C18 0.83255(11) 0.9076(5) 0.3240(3) 0.0559(9) Uani d . 1 1 . .
    H H18A 0.8048 0.9589 0.3427 0.067 Uiso calc R 1 1 . .
    H H18B 0.8242 0.8397 0.2516 0.067 Uiso calc R 1 1 . .
    C C19 0.86433(12) 1.0737(5) 0.3134(3) 0.0585(10) Uani d . 1 1 . .
    H H19A 0.8494 1.1610 0.2531 0.070 Uiso calc R 1 1 . .
    H H19B 0.8709 1.1471 0.3841 0.070 Uiso calc R 1 1 . .
    C C20 0.93639(12) 1.1478(5) 0.2585(3) 0.0524(8) Uani d . 1 1 . .
    C C21A 0.9766(11) 1.167(5) 0.303(2) 0.103(11) Uani d P 0.47(5) 1 A 1
    H H21A 0.9892 1.0838 0.3630 0.124 Uiso calc PR 0.47(5) 1 A 1
    C C22A 1.0052(11) 1.307(6) 0.269(3) 0.184(19) Uani d P 0.47(5) 1 A 1
    H H22A 1.0353 1.3161 0.3092 0.220 Uiso calc PR 0.47(5) 1 A 1
    C C21B 0.9877(9) 1.150(3) 0.3049(16) 0.059(4) Uani d P 0.53(5) 1 A 2
    H H21B 1.0010 1.0609 0.3605 0.071 Uiso calc PR 0.53(5) 1 A 2
    C C22B 1.0145(8) 1.284(2) 0.2650(12) 0.066(5) Uani d P 0.53(5) 1 A 2
    H H22B 1.0462 1.2840 0.2894 0.079 Uiso calc PR 0.53(5) 1 A 2
    C C23 0.99198(17) 1.4234(8) 0.1851(4) 0.0947(15) Uani d . 1 1 . .
    C C24 0.94645(15) 1.4229(6) 0.1412(3) 0.0817(13) Uani d . 1 1 A .
    H H24 0.9337 1.5159 0.0872 0.098 Uiso calc R 1 1 . .
    C C25 0.91882(13) 1.2851(6) 0.1763(3) 0.0616(10) Uani d . 1 1 A .
    H H25 0.8876 1.2844 0.1440 0.074 Uiso calc R 1 1 . .
    N N1 0.85421(8) 0.7703(4) 0.41259(18) 0.0446(6) Uani d . 1 1 . .
    N N2 0.90743(9) 1.0027(4) 0.2877(2) 0.0527(7) Uani d . 1 1 A .
    O O1 0.78550(7) 0.3726(3) 0.64797(15) 0.0455(5) Uani d . 1 1 . .
    O O2 0.75946(8) 0.5494(4) 0.85303(16) 0.0582(7) Uani d . 1 1 . .
    O O3 0.87276(10) 1.0320(4) 0.62102(19) 0.0689(7) Uani d . 1 1 . .
    H H3 0.8708 0.9690 0.5620 0.103 Uiso calc R 1 1 . .
    O O4 0.77554(8) 0.2523(4) 0.47254(18) 0.0653(7) Uani d . 1 1 . .
    O O5A 1.0188(7) 1.589(4) 0.174(3) 0.116(8) Uani d P 0.47(5) 1 A 1
    H H5A1 1.0053 1.6567 0.1208 0.173 Uiso calc PR 0.47(5) 1 A 1
    O O5B 1.0186(6) 1.531(3) 0.1318(16) 0.080(4) Uani d P 0.53(5) 1 A 2
    H H5B1 1.0034 1.5704 0.0709 0.120 Uiso calc PR 0.53(5) 1 A 2
loop_
    _atom_site_aniso_label
    _atom_site_aniso_U_11
    _atom_site_aniso_U_22
    _atom_site_aniso_U_33
    _atom_site_aniso_U_12
    _atom_site_aniso_U_13
    _atom_site_aniso_U_23
    C1 0.0456(18) 0.0352(17) 0.0330(13) -0.0035(15) 0.0025(12) -0.0011(13)
    C2 0.0496(19) 0.0439(19) 0.0364(14) -0.0019(15) 0.0147(13) 0.0051(13)
    C3 0.059(2) 0.0478(19) 0.0391(15) -0.0061(18) 0.0159(15) -0.0022(15)
    C4 0.075(2) 0.069(3) 0.0551(19) 0.004(2) 0.0274(18) -0.0153(19)
    C5 0.089(3) 0.044(2) 0.078(2) 0.003(2) 0.028(2) -0.0179(18)
    C6 0.080(3) 0.0266(18) 0.0600(19) 0.0035(18) 0.0194(18) -0.0011(15)
    C7 0.068(2) 0.040(2) 0.0543(18) -0.0102(19) 0.0107(17) -0.0105(16)
    C8 0.061(2) 0.044(2) 0.0589(19) -0.0102(18) 0.0134(16) -0.0023(16)
    C9 0.051(2) 0.042(2) 0.0467(16) -0.0034(16) 0.0113(14) -0.0057(15)
    C10 0.0417(17) 0.0323(17) 0.0363(14) -0.0004(14) 0.0075(12) -0.0029(12)
    C11 0.0441(18) 0.046(2) 0.0355(14) -0.0034(16) 0.0082(12) -0.0079(14)
    C12 0.050(2) 0.0412(19) 0.0432(16) 0.0006(17) 0.0074(14) -0.0051(15)
    C13 0.091(3) 0.062(2) 0.0424(17) -0.003(2) -0.0015(17) -0.0021(16)
    C14 0.084(3) 0.102(4) 0.065(2) -0.012(3) 0.003(2) -0.029(2)
    C15 0.052(2) 0.059(2) 0.0403(15) -0.0026(18) 0.0136(14) -0.0042(15)
    C16 0.056(2) 0.055(2) 0.068(2) 0.0122(19) 0.0284(17) 0.0078(18)
    C17 0.057(2) 0.056(2) 0.079(2) 0.018(2) 0.0284(18) 0.0184(19)
    C18 0.053(2) 0.065(2) 0.0532(18) 0.0101(19) 0.0180(16) 0.0112(17)
    C19 0.061(2) 0.057(2) 0.0636(19) 0.0196(19) 0.0258(17) 0.0146(17)
    C20 0.051(2) 0.051(2) 0.0564(19) 0.0008(18) 0.0149(17) 0.0001(17)
    C21A 0.026(12) 0.111(16) 0.168(17) 0.010(9) 0.009(8) 0.088(13)
    C22A 0.034(10) 0.23(3) 0.27(3) -0.002(12) -0.005(11) 0.13(3)
    C21B 0.025(9) 0.062(8) 0.085(8) 0.017(6) 0.002(5) 0.015(7)
    C22B 0.041(7) 0.049(8) 0.097(9) -0.011(5) -0.005(5) 0.022(6)
    C23 0.072(3) 0.087(4) 0.116(4) -0.027(3) -0.001(3) 0.033(3)
    C24 0.080(3) 0.077(3) 0.079(2) -0.025(3) -0.003(2) 0.025(2)
    C25 0.062(2) 0.058(2) 0.059(2) -0.010(2) 0.0006(17) 0.0061(19)
    N1 0.0462(16) 0.0481(16) 0.0422(13) 0.0059(13) 0.0156(11) 0.0046(12)
    N2 0.0531(17) 0.0512(18) 0.0590(15) 0.0100(15) 0.0233(13) 0.0086(14)
    O1 0.0577(14) 0.0379(12) 0.0422(11) -0.0094(11) 0.0136(9) -0.0071(9)
    O2 0.0718(16) 0.0643(17) 0.0440(11) -0.0185(14) 0.0245(10) -0.0059(11)
    O3 0.100(2) 0.0462(15) 0.0619(13) -0.0122(15) 0.0210(14) 0.0062(12)
    O4 0.0738(17) 0.0670(17) 0.0549(13) -0.0186(14) 0.0136(12) -0.0250(12)
    O5A 0.090(7) 0.087(11) 0.138(16) -0.065(8) -0.048(9) 0.047(10)
    O5B 0.066(5) 0.084(9) 0.080(6) -0.054(5) -0.010(5) 0.029(6)
_geom_special_details
;
All s.u.'s (except the s.u. in the dihedral angle between two l.s. planes) are
estimated using the full covariance matrix. The cell s.u.'s are taken into
account individually in the estimation of s.u.'s in distances, angles and
torsion angles; correlations between s.u.'s in cell parameters are only used
when they are defined by crystal symmetry. An approximate (isotropic)
treatment of cell s.u.'s is used for estimating s.u.'s involving l.s. planes.
;
loop_
    _geom_bond_atom_site_label_1
    _geom_bond_atom_site_label_2
    _geom_bond_site_symmetry_2
    _geom_bond_distance
    _geom_bond_publ_flag
    C1 O1 . 1.454(3) ?
    C1 C2 . 1.490(4) ?
    C1 C10 . 1.542(4) ?
    C1 H1 . 0.9800 ?
    C2 O2 . 1.454(3) ?
    C2 C3 . 1.468(4) ?
    C2 H2 . 0.9800 ?
    C3 O2 . 1.455(4) ?
    C3 C13 . 1.499(4) ?
    C3 C4 . 1.499(5) ?
    C4 C5 . 1.540(5) ?
    C4 H4A . 0.9700 ?
    C4 H4B . 0.9700 ?
    C5 C6 . 1.505(5) ?
    C5 H5A . 0.9700 ?
    C5 H5B . 0.9700 ?
    C6 C7 . 1.314(5) ?
    C6 H6 . 0.9300 ?
    C7 C14 . 1.516(5) ?
    C7 C8 . 1.516(4) ?
    C8 O3 . 1.426(4) ?
    C8 C9 . 1.539(5) ?
    C8 H8 . 0.9800 ?
    C9 C10 . 1.530(4) ?
    C9 H9A . 0.9700 ?
    C9 H9B . 0.9700 ?
    C10 C11 . 1.526(4) ?
    C10 H10 . 0.9800 ?
    C11 C12 . 1.499(4) ?
    C11 C15 . 1.543(4) ?
    C11 H11 . 0.9800 ?
    C12 O4 . 1.208(3) ?
    C12 O1 . 1.347(3) ?
    C13 H13A . 0.9600 ?
    C13 H13B . 0.9600 ?
    C13 H13C . 0.9600 ?
    C14 H14A . 0.9600 ?
    C14 H14B . 0.9600 ?
    C14 H14C . 0.9600 ?
    C15 N1 . 1.475(4) ?
    C15 H15A . 0.9700 ?
    C15 H15B . 0.9700 ?
    C16 N1 . 1.464(4) ?
    C16 C17 . 1.503(5) ?
    C16 H16A . 0.9700 ?
    C16 H16B . 0.9700 ?
    C17 N2 . 1.459(4) ?
    C17 H17A . 0.9700 ?
    C17 H17B . 0.9700 ?
    C18 N1 . 1.462(4) ?
    C18 C19 . 1.504(5) ?
    C18 H18A . 0.9700 ?
    C18 H18B . 0.9700 ?
    C19 N2 . 1.469(4) ?
    C19 H19A . 0.9700 ?
    C19 H19B . 0.9700 ?
    C20 C21A . 1.21(3) ?
    C20 C25 . 1.381(5) ?
    C20 N2 . 1.409(4) ?
    C20 C21B . 1.52(3) ?
    C21A C22A . 1.41(4) ?
    C21A H21A . 0.9300 ?
    C22A C23 . 1.27(3) ?
    C22A H22A . 0.9300 ?
    C21B C22B . 1.37(3) ?
    C21B H21B . 0.9300 ?
    C22B C23 . 1.415(18) ?
    C22B H22B . 0.9300 ?
    C23 O5B . 1.340(15) ?
    C23 C24 . 1.350(6) ?
    C23 O5A . 1.411(17) ?
    C24 C25 . 1.377(5) ?
    C24 H24 . 0.9300 ?
    C25 H25 . 0.9300 ?
    O3 H3 . 0.8200 ?
    O5A H5A1 . 0.8200 ?
    O5B H5B1 . 0.8200 ?
loop_
    _geom_angle_atom_site_label_1
    _geom_angle_atom_site_label_2
    _geom_angle_atom_site_label_3
    _geom_angle_site_symmetry_1
    _geom_angle_site_symmetry_3
    _geom_angle
    _geom_angle_publ_flag
    O1 C1 C2 . . 107.0(2) ?
    O1 C1 C10 . . 106.13(18) ?
    C2 C1 C10 . . 111.3(2) ?
    O1 C1 H1 . . 110.7 ?
    C2 C1 H1 . . 110.7 ?
    C10 C1 H1 . . 110.7 ?
    O2 C2 C3 . . 59.74(17) ?
    O2 C2 C1 . . 120.0(3) ?
    C3 C2 C1 . . 126.1(3) ?
    O2 C2 H2 . . 113.5 ?
    C3 C2 H2 . . 113.5 ?
    C1 C2 H2 . . 113.5 ?
    O2 C3 C2 . . 59.63(18) ?
    O2 C3 C13 . . 112.6(3) ?
    C2 C3 C13 . . 122.0(3) ?
    O2 C3 C4 . . 116.5(3) ?
    C2 C3 C4 . . 116.6(3) ?
    C13 C3 C4 . . 116.5(3) ?
    C3 C4 C5 . . 111.8(3) ?
    C3 C4 H4A . . 109.3 ?
    C5 C4 H4A . . 109.3 ?
    C3 C4 H4B . . 109.3 ?
    C5 C4 H4B . . 109.3 ?
    H4A C4 H4B . . 107.9 ?
    C6 C5 C4 . . 111.4(3) ?
    C6 C5 H5A . . 109.4 ?
    C4 C5 H5A . . 109.4 ?
    C6 C5 H5B . . 109.4 ?
    C4 C5 H5B . . 109.4 ?
    H5A C5 H5B . . 108.0 ?
    C7 C6 C5 . . 128.8(3) ?
    C7 C6 H6 . . 115.6 ?
    C5 C6 H6 . . 115.6 ?
    C6 C7 C14 . . 126.0(3) ?
    C6 C7 C8 . . 121.7(3) ?
    C14 C7 C8 . . 112.2(3) ?
    O3 C8 C7 . . 111.4(3) ?
    O3 C8 C9 . . 111.2(3) ?
    C7 C8 C9 . . 110.7(3) ?
    O3 C8 H8 . . 107.8 ?
    C7 C8 H8 . . 107.8 ?
    C9 C8 H8 . . 107.8 ?
    C10 C9 C8 . . 116.9(3) ?
    C10 C9 H9A . . 108.1 ?
    C8 C9 H9A . . 108.1 ?
    C10 C9 H9B . . 108.1 ?
    C8 C9 H9B . . 108.1 ?
    H9A C9 H9B . . 107.3 ?
    C11 C10 C9 . . 114.5(2) ?
    C11 C10 C1 . . 102.9(2) ?
    C9 C10 C1 . . 115.9(2) ?
    C11 C10 H10 . . 107.7 ?
    C9 C10 H10 . . 107.7 ?
    C1 C10 H10 . . 107.7 ?
    C12 C11 C10 . . 104.8(2) ?
    C12 C11 C15 . . 109.2(2) ?
    C10 C11 C15 . . 113.6(3) ?
    C12 C11 H11 . . 109.7 ?
    C10 C11 H11 . . 109.7 ?
    C15 C11 H11 . . 109.7 ?
    O4 C12 O1 . . 120.6(3) ?
    O4 C12 C11 . . 128.4(3) ?
    O1 C12 C11 . . 110.9(2) ?
    C3 C13 H13A . . 109.5 ?
    C3 C13 H13B . . 109.5 ?
    H13A C13 H13B . . 109.5 ?
    C3 C13 H13C . . 109.5 ?
    H13A C13 H13C . . 109.5 ?
    H13B C13 H13C . . 109.5 ?
    C7 C14 H14A . . 109.5 ?
    C7 C14 H14B . . 109.5 ?
    H14A C14 H14B . . 109.5 ?
    C7 C14 H14C . . 109.5 ?
    H14A C14 H14C . . 109.5 ?
    H14B C14 H14C . . 109.5 ?
    N1 C15 C11 . . 113.0(2) ?
    N1 C15 H15A . . 109.0 ?
    C11 C15 H15A . . 109.0 ?
    N1 C15 H15B . . 109.0 ?
    C11 C15 H15B . . 109.0 ?
    H15A C15 H15B . . 107.8 ?
    N1 C16 C17 . . 111.1(3) ?
    N1 C16 H16A . . 109.4 ?
    C17 C16 H16A . . 109.4 ?
    N1 C16 H16B . . 109.4 ?
    C17 C16 H16B . . 109.4 ?
    H16A C16 H16B . . 108.0 ?
    N2 C17 C16 . . 111.2(3) ?
    N2 C17 H17A . . 109.4 ?
    C16 C17 H17A . . 109.4 ?
    N2 C17 H17B . . 109.4 ?
    C16 C17 H17B . . 109.4 ?
    H17A C17 H17B . . 108.0 ?
    N1 C18 C19 . . 111.0(3) ?
    N1 C18 H18A . . 109.4 ?
    C19 C18 H18A . . 109.4 ?
    N1 C18 H18B . . 109.4 ?
    C19 C18 H18B . . 109.4 ?
    H18A C18 H18B . . 108.0 ?
    N2 C19 C18 . . 111.5(3) ?
    N2 C19 H19A . . 109.3 ?
    C18 C19 H19A . . 109.3 ?
    N2 C19 H19B . . 109.3 ?
    C18 C19 H19B . . 109.3 ?
    H19A C19 H19B . . 108.0 ?
    C21A C20 C25 . . 115.6(14) ?
    C21A C20 N2 . . 124.6(14) ?
    C25 C20 N2 . . 119.8(3) ?
    C21A C20 C21B . . 7(2) ?
    C25 C20 C21B . . 117.1(10) ?
    N2 C20 C21B . . 122.9(10) ?
    C20 C21A C22A . . 123(2) ?
    C20 C21A H21A . . 118.3 ?
    C22A C21A H21A . . 118.3 ?
    C23 C22A C21A . . 124(2) ?
    C23 C22A H22A . . 118.2 ?
    C21A C22A H22A . . 118.2 ?
    C22B C21B C20 . . 120.0(17) ?
    C22B C21B H21B . . 120.0 ?
    C20 C21B H21B . . 120.0 ?
    C21B C22B C23 . . 117.2(17) ?
    C21B C22B H22B . . 121.4 ?
    C23 C22B H22B . . 121.4 ?
    C22A C23 O5B . . 127.0(17) ?
    C22A C23 C24 . . 115.0(15) ?
    O5B C23 C24 . . 117.8(8) ?
    C22A C23 O5A . . 119.3(17) ?
    O5B C23 O5A . . 26.9(13) ?
    C24 C23 O5A . . 120.6(10) ?
    C22A C23 C22B . . 13(2) ?
    O5B C23 C22B . . 116.5(12) ?
    C24 C23 C22B . . 123.9(9) ?
    O5A C23 C22B . . 114.0(11) ?
    C23 C24 C25 . . 120.2(4) ?
    C23 C24 H24 . . 119.9 ?
    C25 C24 H24 . . 119.9 ?
    C24 C25 C20 . . 121.5(4) ?
    C24 C25 H25 . . 119.3 ?
    C20 C25 H25 . . 119.3 ?
    C18 N1 C16 . . 107.9(2) ?
    C18 N1 C15 . . 109.0(2) ?
    C16 N1 C15 . . 112.3(3) ?
    C20 N2 C17 . . 116.9(3) ?
    C20 N2 C19 . . 115.6(3) ?
    C17 N2 C19 . . 110.2(2) ?
    C12 O1 C1 . . 110.8(2) ?
    C2 O2 C3 . . 60.63(18) ?
    C8 O3 H3 . . 109.5 ?
    C23 O5A H5A1 . . 109.5 ?
    C23 O5B H5B1 . . 109.5 ?
loop_
    _geom_hbond_atom_site_label_D
    _geom_hbond_atom_site_label_H
    _geom_hbond_atom_site_label_A
    _geom_hbond_site_symmetry_A
    _geom_hbond_distance_DH
    _geom_hbond_distance_HA
    _geom_hbond_distance_DA
    _geom_hbond_angle_DHA
    O3 H3 N1 1-555 0.82 2.22 3.030(4) 169
    C2 H2 O4 4_656 0.98 2.45 3.243(4) 138
    C4 H4A O2 4_657 0.97 2.43 3.315(5) 151
_iucr_refine_instructions_details
;
TITL el14_d611_drx13_ncpf_a in C 1 2 1
CELL  0.71073  29.8800   6.8410  11.9990   90.000  102.307   90.000
ZERR     4.00   0.0050   0.0050   0.0050    0.005    0.005    0.005
LATT  -7
SYMM  - X,   Y, - Z
SFAC  C    H    N    O
UNIT  100  136  8    20
MERG   4
OMIT    -2   0   1
OMIT     0   0   1
OMIT     2   0   0
SHEL  40   0.78
FMAP   2
PLAN   20
ACTA
BOND   $H
L.S.  10
WGHT    0.040800
EXTI    0.005725
FVAR       0.48353   0.47353   0.50255
C1    1    0.815260    0.510870    0.720649    11.00000    0.04563    0.03520 =
         0.03304   -0.00113    0.00246   -0.00348
AFIX  13
H1    2    0.838029    0.442113    0.778179    11.00000   -1.20000
AFIX   0
C2    1    0.785370    0.635927    0.775874    11.00000    0.04957    0.04385 =
         0.03643    0.00509    0.01470   -0.00194
AFIX  13
H2    2    0.768069    0.733826    0.724460    11.00000   -1.20000
AFIX   0
C3    1    0.794572    0.693983    0.896397    11.00000    0.05886    0.04784 =
         0.03913   -0.00224    0.01595   -0.00609
C4    1    0.778094    0.892465    0.922150    11.00000    0.07550    0.06892 =
         0.05512   -0.01534    0.02744    0.00408
AFIX  23
H4A   2    0.769913    0.889836    0.996145    11.00000   -1.20000
H4B   2    0.750822    0.925421    0.865489    11.00000   -1.20000
AFIX   0
C5    1    0.814822    1.050530    0.922377    11.00000    0.08897    0.04374 =
         0.07805   -0.01788    0.02843    0.00304
AFIX  23
H5A   2    0.800677    1.178672    0.918505    11.00000   -1.20000
H5B   2    0.837645    1.042850    0.993080    11.00000   -1.20000
AFIX   0
C6    1    0.837803    1.025794    0.823189    11.00000    0.07976    0.02665 =
         0.05998   -0.00110    0.01940    0.00352
AFIX  43
H6    2    0.819492    1.050259    0.751599    11.00000   -1.20000
AFIX   0
C7    1    0.880245    0.974303    0.824067    11.00000    0.06810    0.03990 =
         0.05427   -0.01050    0.01071   -0.01022
C8    1    0.895402    0.917412    0.715689    11.00000    0.06125    0.04358 =
         0.05892   -0.00227    0.01340   -0.01015
AFIX  13
H8    2    0.928335    0.943227    0.727334    11.00000   -1.20000
AFIX   0
C9    1    0.887825    0.697581    0.691562    11.00000    0.05054    0.04250 =
         0.04667   -0.00573    0.01128   -0.00343
AFIX  23
H9A   2    0.907012    0.657995    0.639725    11.00000   -1.20000
H9B   2    0.898474    0.627521    0.762547    11.00000   -1.20000
AFIX   0
C10   1    0.838786    0.631617    0.640941    11.00000    0.04175    0.03228 =
         0.03634   -0.00293    0.00752   -0.00040
AFIX  13
H10   2    0.820265    0.749010    0.618444    11.00000   -1.20000
AFIX   0
C11   1    0.833978    0.500938    0.536003    11.00000    0.04406    0.04642 =
         0.03551   -0.00786    0.00820   -0.00342
AFIX  13
H11   2    0.862433    0.427785    0.539348    11.00000   -1.20000
AFIX   0
C12   1    0.795986    0.362348    0.544359    11.00000    0.05004    0.04118 =
         0.04324   -0.00510    0.00739    0.00061
C13   1    0.833751    0.610503    0.982354    11.00000    0.09084    0.06212 =
         0.04239   -0.00206   -0.00147   -0.00327
AFIX 137
H13A  2    0.859565    0.697039    0.991332    11.00000   -1.50000
H13B  2    0.841915    0.485241    0.956582    11.00000   -1.50000
H13C  2    0.824870    0.595749    1.054214    11.00000   -1.50000
AFIX   0
C14   1    0.918468    0.953214    0.929012    11.00000    0.08419    0.10183 =
         0.06458   -0.02870    0.00270   -0.01237
AFIX 137
H14A  2    0.942721    1.042702    0.924108    11.00000   -1.50000
H14B  2    0.930012    0.821849    0.933446    11.00000   -1.50000
H14C  2    0.906877    0.981735    0.995945    11.00000   -1.50000
AFIX   0
C15   1    0.821374    0.613521    0.422197    11.00000    0.05200    0.05881 =
         0.04035   -0.00421    0.01361   -0.00264
AFIX  23
H15A  2    0.820069    0.522304    0.359695    11.00000   -1.20000
H15B  2    0.791135    0.670188    0.415014    11.00000   -1.20000
AFIX   0
C16   1    0.895783    0.695338    0.381348    11.00000    0.05564    0.05497 =
         0.06834    0.00778    0.02844    0.01217
AFIX  23
H16A  2    0.887631    0.627503    0.308859    11.00000   -1.20000
H16B  2    0.910580    0.602340    0.438475    11.00000   -1.20000
AFIX   0
C17   1    0.928530    0.858336    0.372204    11.00000    0.05693    0.05625 =
         0.07903    0.01841    0.02835    0.01835
AFIX  23
H17A  2    0.938048    0.921328    0.445878    11.00000   -1.20000
H17B  2    0.955582    0.804936    0.350839    11.00000   -1.20000
AFIX   0
C18   1    0.832550    0.907601    0.324041    11.00000    0.05253    0.06496 =
         0.05316    0.01120    0.01797    0.01012
AFIX  23
H18A  2    0.804783    0.958926    0.342689    11.00000   -1.20000
H18B  2    0.824164    0.839662    0.251631    11.00000   -1.20000
AFIX   0
C19   1    0.864330    1.073687    0.313354    11.00000    0.06051    0.05696 =
         0.06359    0.01456    0.02578    0.01955
AFIX  23
H19A  2    0.849422    1.161041    0.253104    11.00000   -1.20000
H19B  2    0.870929    1.147142    0.384113    11.00000   -1.20000
AFIX   0
C20   1    0.936385    1.147844    0.258452    11.00000    0.05148    0.05089 =
         0.05636    0.00006    0.01495    0.00083
PART    1
C21A  1    0.976606    1.166668    0.303064    21.00000    0.02643    0.11101 =
         0.16791    0.08806    0.00946    0.00979
AFIX  43
H21A  2    0.989152    1.083762    0.363028    21.00000   -1.20000
AFIX   0
C22A  1    1.005181    1.307306    0.268745    21.00000    0.03399    0.23405 =
         0.26616    0.13096   -0.00464   -0.00211
AFIX  43
H22A  2    1.035339    1.316148    0.309205    21.00000   -1.20000
AFIX   0
PART    2
C21B  1    0.987688    1.150352    0.304909   -21.00000    0.02547    0.06226 =
         0.08451    0.01470    0.00172    0.01656
AFIX  43
H21B  2    1.000959    1.060858    0.360547   -21.00000   -1.20000
AFIX   0
C22B  1    1.014528    1.284373    0.264997   -21.00000    0.04131    0.04921 =
         0.09721    0.02236   -0.00517   -0.01085
AFIX  43
H22B  2    1.046233    1.283979    0.289374   -21.00000   -1.20000
AFIX   0
PART    0
C23   1    0.991979    1.423406    0.185132    11.00000    0.07201    0.08651 =
         0.11595    0.03311   -0.00147   -0.02707
C24   1    0.946451    1.422912    0.141240    11.00000    0.07958    0.07746 =
         0.07917    0.02547   -0.00270   -0.02534
AFIX  43
H24   2    0.933718    1.515891    0.087180    11.00000   -1.20000
AFIX   0
C25   1    0.918822    1.285090    0.176317    11.00000    0.06248    0.05792 =
         0.05901    0.00614    0.00064   -0.01016
AFIX  43
H25   2    0.887634    1.284394    0.143979    11.00000   -1.20000
AFIX   0
N1    3    0.854212    0.770280    0.412589    11.00000    0.04619    0.04813 =
         0.04225    0.00462    0.01555    0.00585
N2    3    0.907433    1.002729    0.287669    11.00000    0.05309    0.05118 =
         0.05895    0.00861    0.02328    0.01000
O1    4    0.785496    0.372617    0.647974    11.00000    0.05766    0.03790 =
         0.04222   -0.00713    0.01363   -0.00938
O2    4    0.759456    0.549395    0.853034    11.00000    0.07182    0.06431 =
         0.04396   -0.00588    0.02451   -0.01846
O3    4    0.872764    1.031952    0.621018    11.00000    0.10033    0.04617 =
         0.06192    0.00623    0.02101   -0.01224
AFIX 147
H3    2    0.870798    0.968965    0.562029    11.00000   -1.50000
AFIX   0
O4    4    0.775544    0.252289    0.472539    11.00000    0.07382    0.06702 =
         0.05489   -0.02500    0.01360   -0.01861
PART    1
O5A   4    1.018764    1.589063    0.173824    21.00000    0.08999    0.08667 =
         0.13784    0.04750   -0.04832   -0.06451
AFIX  83
H5A1  2    1.005288    1.656716    0.120765    21.00000   -1.50000
AFIX   0
PART    2
O5B   4    1.018584    1.530680    0.131802   -21.00000    0.06571    0.08379 =
         0.07994    0.02905   -0.00994   -0.05357
AFIX  83
H5B1  2    1.003354    1.570355    0.070940   -21.00000   -1.50000
HKLF 4
REM  el14_d611_drx13_ncpf_a in C 1 2 1
REM R1 =  0.0444 for   1830 Fo > 4sig(Fo)  and  0.0878 for all   2868 data
REM    322 parameters refined using      1 restraints
END
WGHT      0.0447      0.2355
REM Highest difference peak  0.141,  deepest hole -0.139,  1-sigma level  0.033
Q1    1   0.8049  0.6799  0.8383  11.00000  0.05    0.14
Q2    1   1.0108  1.5130  0.0860  11.00000  0.05    0.14
Q3    1   0.8128  0.9258  0.9531  11.00000  0.05    0.12
Q4    1   0.9818  1.6985  0.2114  11.00000  0.05    0.12
Q5    1   0.8594  0.9040  0.9678  11.00000  0.05    0.12
Q6    1   0.7598  0.6996  1.0381  11.00000  0.05    0.12
Q7    1   0.7917  0.5342  1.0357  11.00000  0.05    0.12
Q8    1   0.9820  1.4802  0.2584  11.00000  0.05    0.11
Q9    1   0.8400  1.1975  0.5641  11.00000  0.05    0.11
Q10   1   0.8048  0.7726  0.5807  11.00000  0.05    0.11
Q11   1   0.9095  0.8009  0.4795  11.00000  0.05    0.11
Q12   1   0.7705  1.0236  0.6299  11.00000  0.05    0.11
Q13   1   0.8708  0.3735  0.4552  11.00000  0.05    0.11
Q14   1   0.9182  0.9583  0.3442  11.00000  0.05    0.11
Q15   1   1.0139  1.6308  0.2598  11.00000  0.05    0.11
Q16   1   0.7557  0.9566  1.0600  11.00000  0.05    0.11
Q17   1   0.7867  1.1720  0.8975  11.00000  0.05    0.10
Q18   1   0.9470  0.7310  0.2872  11.00000  0.05    0.10
Q19   1   0.7431  0.7857  0.9908  11.00000  0.05    0.10
Q20   1   0.9891  1.1367  0.2015  11.00000  0.05    0.10
;
data_global
_journal_date_recd_electronic     2014-03-24
_journal_date_accepted     2014-04-03
_journal_name_full     'Acta Crystallographica, Section E'
_journal_year     2014
_journal_volume     70
_journal_issue      5
_journal_page_first     o530
_journal_page_last     o531
_journal_paper_category     QO
_journal_paper_doi     10.1107/S1600536814007430
_journal_coeditor_code     SJ5394
_publ_contact_author_name     'Dr Loubidi Mohamed'
_publ_contact_author_address
;
Laboratoire de Chimie des Substances Naturelles
URAC16.Facult\'e des Sciences Semlalia,
BP 2390 Bd My Abdellah,
40000 Marrakech
Morocco.
;
_publ_contact_author_email     'loubidim@gmail.com'
_publ_contact_author_fax     '0021224437408'
_publ_contact_author_phone     '0021224434649'
_publ_section_title
;\
9\a-Hydroxy-12-{[4-(4-hydroxyphenyl)piperazin-1-yl]methyl}-4,8-dimethyl-3,14-\
dioxatricyclo[9.3.0.0^2,4^]tetradec-7-en-13-one
;
loop_
    _publ_author_name
    _publ_author_address
    'Loubidi, Mohamed'
;
Laboratoire de Chimie Biomoleculaire,
Substances Naturelles et R\'eactivit\'e URAC16,
Facult\'e des Sciences Semlalia,
BP 2390 Bd My Abdellah,
40000 Marrakech
Morocco
;
    'Benharref, Ahmed'
;
Laboratoire de Chimie Biomoleculaire,
Substances Naturelles et R\'eactivit\'e URAC16,
Facult\'e des Sciences Semlalia,
BP 2390 Bd My Abdellah,
40000 Marrakech
Morocco
;
    'El Ammari, Lahcen'
;
Laboratoire de Chimie du Solide Appliqu\'ee,
Facult\'e des Sciences,
Universit\'e Mohammed V-Agdal, BP 1014,
Avenue Ibn Battouta, Rabat, Morocco
;
    'Saadi, Mohamed'
;
Laboratoire de Chimie du Solide Appliqu\'ee,
Facult\'e des Sciences,
Universit\'e Mohammed V-Agdal, BP 1014,
Avenue Ibn Battouta, Rabat, Morocco
;
    'Berraho, Moha'
;
Laboratoire de Chimie Biomoleculaire,
Substances Naturelles et R\'eactivit\'e URAC16,
Facult\'e des Sciences Semlalia,
BP 2390 Bd My Abdellah,
40000 Marrakech
Morocco
;
