# Supplementary material for: 9α-Hy­droxy-12-{[4-(4-hy­droxy­phen­yl)piperazin-1-yl]meth­yl}-4,8-dimethyl-3,14-dioxatri­cyclo­[9.3.0.02,4]tetra­dec-7-en-13-one
Source: Acta Crystallogr Sect E Struct Rep Online. 2014 Apr 9;70(Pt 5):o530–1. doi: 10.1107/S1600536814007430 (PMC4011210; doi:10.1107/S1600536814007430)
Supplement: Supplementary file 2 [file e-70-0o530-Isup2.hkl]

#
# h,k,l, Fc-squared, Fo-squared, sigma(Fo-squared) and status flag
#
data_I
_shelx_title ' el14_d611_drx13_ncpf_a in C 1 2 1'
_shelx_refln_list_code          4
_shelx_F_calc_maximum      226.05
_exptl_crystal_F_000       952.00
_reflns_d_resolution_high  0.7800
 
loop_
 _symmetry_equiv_pos_as_xyz
 'x, y, z'
 '-x, y, -z'
 'x+1/2, y+1/2, z'
 '-x+1/2, y+1/2, -z'
 
_cell_length_a    29.8800
_cell_length_b     6.8410
_cell_length_c    11.9990
_cell_angle_alpha  90.000
_cell_angle_beta  102.307
_cell_angle_gamma  90.000
 
_shelx_F_squared_multiplier     1.000
 
loop_
 _refln_index_h
 _refln_index_k
 _refln_index_l
 _refln_F_squared_calc
 _refln_F_squared_meas
 _refln_F_squared_sigma
 _refln_observed_status
   4   0   0     5051.37     4481.71     81.98 o
   6   0   0     2468.03     2195.07     45.20 o
   8   0   0       76.72       55.41      9.83 o
  10   0   0     3840.54     3480.95     87.87 o
  12   0   0     1909.19     1864.26     78.35 o
  14   0   0      904.21      806.70     40.96 o
  16   0   0      280.91      290.87     25.26 o
  18   0   0     1540.93     1620.85     84.14 o
  20   0   0      401.19      338.35     31.02 o
  22   0   0      170.49      170.21     27.17 o
  24   0   0        8.40      -12.00     12.00 o
  26   0   0      265.36      260.85     37.66 o
  28   0   0        4.01      -13.34     13.34 o
  30   0   0       10.94      -15.19     17.26 o
  32   0   0       17.54       11.59     19.19 o
  34   0   0       21.09       25.08     22.49 o
  36   0   0        0.02        3.73     19.83 o
   1   1   0     1468.41     1290.63     26.79 o
   3   1   0    14715.01    14890.26    151.62 o
   5   1   0    32658.79    34099.61    366.00 o
   7   1   0      396.29      410.19     10.95 o
   9   1   0      529.84      556.50     15.16 o
  11   1   0      758.76      764.19     19.37 o
  13   1   0      192.33      189.18     11.84 o
  15   1   0     2056.07     2014.31     59.59 o
  17   1   0       41.90       30.45      8.86 o
  19   1   0      592.70      547.28     26.32 o
  21   1   0       10.47        0.20      9.08 o
  23   1   0      169.88      184.75     17.93 o
  25   1   0        7.87        2.09      9.01 o
  27   1   0       58.87       79.84     13.46 o
  29   1   0       92.03      104.94     21.50 o
  31   1   0      110.43      109.64     17.27 o
  33   1   0        7.62      -11.98     11.98 o
  35   1   0        5.62        1.76     15.63 o
  37   1   0       18.43       33.09     17.76 o
   0   2   0    11773.49    12030.97    256.41 o
   2   2   0      547.88      520.04     15.13 o
   4   2   0     3768.13     3613.02     61.80 o
   6   2   0     5740.11     5695.92     66.34 o
   8   2   0      478.51      462.67     11.69 o
  10   2   0      536.67      500.49     14.34 o
  12   2   0     1460.62     1556.70     31.75 o
  14   2   0     3244.32     3181.98     55.87 o
  16   2   0      650.84      656.57     21.39 o
  18   2   0       59.55       70.46     10.41 o
  20   2   0      202.62      201.75     16.88 o
  22   2   0       84.03       82.46     12.15 o
  24   2   0      147.20      139.19     14.90 o
  26   2   0      155.11      142.82     16.13 o
  28   2   0      168.55      160.42     17.88 o
  30   2   0       12.65        4.97     11.83 o
  32   2   0       55.30       48.37     15.50 o
  34   2   0        8.98        6.65     15.04 o
  36   2   0        3.39      -15.14     15.14 o
   1   3   0     1806.89     1859.68     33.87 o
   3   3   0     5504.34     5688.92     64.87 o
   5   3   0      627.67      617.62     12.65 o
   7   3   0     1298.34     1297.87     27.62 o
   9   3   0     3473.40     3678.84     65.78 o
  11   3   0      915.58      962.07     18.03 o
  13   3   0     1059.96     1081.89     28.49 o
  15   3   0     1788.57     1737.98     35.89 o
  17   3   0      553.02      519.93     23.84 o
  19   3   0      905.22      788.06     45.15 o
  21   3   0      310.99      320.23     21.86 o
  23   3   0      249.16      241.12     18.16 o
  25   3   0      161.37      164.08     15.87 o
  27   3   0        5.73        1.39      9.52 o
  29   3   0       12.90        4.56     10.32 o
  31   3   0        8.06       17.76     13.51 o
  33   3   0       22.73       26.67     20.30 o
  35   3   0        8.82       -6.48     16.28 o
   0   4   0        4.54       -2.02      6.50 o
   2   4   0      347.65      345.40     14.60 o
   4   4   0     1175.48     1190.21     23.08 o
   6   4   0      588.52      599.91     12.41 o
   8   4   0      622.05      583.58     14.46 o
  10   4   0      660.11      599.03     18.61 o
  12   4   0      336.09      377.74     16.09 o
  14   4   0      409.52      458.83     23.16 o
  16   4   0       89.54       88.95     15.36 o
  18   4   0     1155.44     1064.98     22.16 o
  20   4   0      107.84      118.46      9.34 o
  22   4   0      279.68      318.38     18.73 o
  24   4   0       58.36       60.89     22.99 o
  26   4   0       84.11      113.47     22.35 o
  28   4   0       70.21       75.47     16.20 o
  30   4   0       19.10       23.48     14.43 o
  32   4   0        0.63       12.64     14.04 o
   1   5   0       30.21       22.54      6.27 o
   3   5   0      235.71      252.04     12.53 o
   5   5   0       41.96       43.73      9.01 o
   7   5   0      144.84      146.04     10.41 o
   9   5   0      153.90      166.24     10.95 o
  11   5   0       45.03       62.40     10.02 o
  13   5   0      121.50      130.35     18.99 o
  15   5   0       46.49       28.71     13.42 o
  17   5   0       62.06       58.37     15.86 o
  19   5   0       27.10       47.33     18.38 o
  21   5   0       15.32        8.89     26.52 o
  23   5   0      187.78      175.73     29.48 o
  25   5   0        6.45        9.08     18.38 o
  27   5   0       15.36       -0.75     37.00 o
  29   5   0       23.95      -10.84     51.76 o
   0   6   0      234.37      232.66     48.76 o
   2   6   0      327.09      308.95     25.90 o
   4   6   0      106.19      108.76     21.82 o
   6   6   0       21.93        6.61     22.03 o
   8   6   0      105.69       84.50     28.23 o
  10   6   0      206.36      207.94     26.36 o
  12   6   0      176.56      177.12     29.52 o
  14   6   0       15.89       24.38     17.96 o
  16   6   0        1.47      -15.83     15.83 o
  18   6   0        3.04        6.84     18.39 o
  20   6   0        9.56       34.65     24.81 o
  22   6   0       53.40       46.62     26.52 o
  24   6   0       20.44       26.09     24.81 o
  26   6   0        3.04        4.70     27.37 o
   1   7   0       43.56       37.58     15.16 o
   3   7   0      519.18      691.21     58.21 o
   5   7   0      278.41      313.17     38.08 o
   7   7   0      148.56      136.47     27.38 o
   9   7   0      307.01      323.88     40.65 o
  11   7   0       30.13       23.53     20.10 o
  13   7   0       59.52       56.46     23.95 o
  15   7   0        9.54        6.84     18.82 o
  17   7   0       30.77       30.37     22.67 o
  19   7   0       17.65       10.69     22.67 o
  21   7   0        1.23       -3.85     12.32 o
   0   8   0      258.38      241.27     39.79 o
   2   8   0       79.53       47.95     18.21 o
   4   8   0        2.20       15.94     16.38 o
   6   8   0       53.21       65.93     19.29 o
   8   8   0       77.10       34.65     23.53 o
  10   8   0       24.73        4.71     19.68 o
  12   8   0       43.51       11.55     22.67 o
  14   8   0       22.88       17.11     23.10 o
 -36   0   1       53.92       78.42     65.23 o
 -34   0   1       52.06       26.21     21.07 o
 -32   0   1        6.91       43.22     32.29 o
 -30   0   1       30.00       40.86     18.40 o
 -28   0   1        0.26       -7.88     17.75 o
 -26   0   1      135.10      123.75     23.44 o
 -24   0   1       54.34       60.89     17.30 o
 -22   0   1      190.23      166.59     26.74 o
 -20   0   1      735.37      777.83     53.98 o
 -18   0   1      274.97      252.66     24.65 o
 -16   0   1       43.74       40.25     12.55 o
 -14   0   1      212.43      209.49     19.64 o
 -12   0   1     4022.31     3733.26     94.76 o
 -10   0   1     6196.32     5505.03    129.58 o
  -8   0   1     4051.89     3817.70     91.42 o
  -6   0   1        1.51       -1.92      4.58 o
  -4   0   1     3541.24     3412.10     54.53 o
   2   0   1       23.69        5.21      3.94 o
   4   0   1    51100.05    55421.77    830.08 o
   6   0   1     3195.58     3300.62     79.79 o
   8   0   1      537.57      420.99     20.59 o
  10   0   1     7137.48     6944.28    313.81 o
  12   0   1        4.95       13.56     10.13 o
  14   0   1      119.86      113.02     16.30 o
  16   0   1     1110.57     1184.49     78.92 o
  18   0   1      159.40      131.33     50.70 o
  20   0   1      363.20      421.18     35.11 o
  22   0   1       55.67       36.57     16.03 o
  24   0   1      244.34      175.67     26.88 o
  26   0   1        0.05       -7.77     15.34 o
  28   0   1      193.60      220.93     44.69 o
  30   0   1       50.03       52.07     23.94 o
  32   0   1       26.94        8.80     18.99 o
  34   0   1        8.68      -17.53     17.53 o
  36   0   1       46.39       76.19     29.83 o
 -37   1   1        2.78      -13.78     13.78 o
 -35   1   1        7.26       -4.61     13.50 o
 -33   1   1        4.37        9.20     12.98 o
 -31   1   1        5.48       29.82     15.65 o
 -29   1   1       24.29       25.06     12.30 o
 -27   1   1      311.85      319.44     29.55 o
 -25   1   1       23.96       12.25      9.32 o
 -23   1   1       96.37      145.23     15.72 o
 -21   1   1      203.21      195.39     17.04 o
 -19   1   1      352.44      412.59     19.98 o
 -17   1   1      114.12      104.79     10.20 o
 -15   1   1     3221.31     3393.66     58.44 o
 -13   1   1      641.53      655.31     18.32 o
 -11   1   1     2878.14     2873.48     48.59 o
  -9   1   1     5557.12     5337.39     72.02 o
  -7   1   1    13914.45    13205.18    168.76 o
  -5   1   1    17361.25    17751.95    162.77 o
  -3   1   1     1894.76     1718.64     31.36 o
  -1   1   1     6179.05     5825.32     65.37 o
   1   1   1     5603.51     5463.28     43.60 o
   3   1   1    16238.19    16174.07    149.67 o
   5   1   1     5523.64     5419.23     62.24 o
   7   1   1      359.63      352.76     11.19 o
   9   1   1     3550.03     3468.11     61.89 o
  11   1   1     2865.10     2777.93     53.41 o
  13   1   1      198.80      197.80     13.94 o
  15   1   1      386.14      379.08     19.96 o
  17   1   1      101.88      135.15     13.42 o
  19   1   1       91.08      107.64     13.84 o
  21   1   1      305.85      294.56     21.16 o
  23   1   1      210.46      192.36     19.53 o
  25   1   1       65.35       48.07     18.15 o
  27   1   1      131.60      124.79     17.70 o
  29   1   1       29.74        1.26     10.99 o
  31   1   1       24.95       12.73     12.58 o
  33   1   1        6.28       -8.82     13.03 o
  35   1   1        6.64       18.34     15.70 o
 -36   2   1       44.97       43.51     16.91 o
 -34   2   1        1.25        2.59     13.43 o
 -32   2   1       17.06       20.10     13.53 o
 -30   2   1       85.92       94.46     14.96 o
 -28   2   1       64.43       64.94     12.78 o
 -26   2   1       75.25       62.27     12.05 o
 -24   2   1      840.22      764.48     29.76 o
 -22   2   1      343.96      352.99     20.20 o
 -20   2   1      128.29      111.51     12.06 o
 -18   2   1      606.11      610.98     31.79 o
 -16   2   1      566.08      546.75     16.81 o
 -14   2   1      861.37      973.49     21.23 o
 -12   2   1       85.61      100.74      7.88 o
 -10   2   1      490.01      485.95     11.29 o
  -8   2   1      730.24      757.02     18.48 o
  -6   2   1     2025.74     1991.80     34.39 o
  -4   2   1      386.63      393.43     14.72 o
  -2   2   1     3455.09     3311.30     55.54 o
   0   2   1     5229.45     5068.01     74.17 o
   2   2   1     6998.23     6845.92     77.61 o
   4   2   1     5038.10     4886.95     57.76 o
   6   2   1      113.44      118.57      5.94 o
   8   2   1     2494.09     2281.90     32.06 o
  10   2   1      782.06      742.25     19.61 o
  12   2   1      140.75      141.16     10.80 o
  14   2   1        6.77        8.44      6.22 o
  16   2   1       32.93       25.30      7.55 o
  18   2   1      283.41      296.91     17.76 o
  20   2   1      100.55      100.54     12.78 o
  22   2   1      115.52      106.45     13.41 o
  24   2   1      159.39      155.80     16.23 o
  26   2   1      341.25      349.07     23.71 o
  28   2   1        3.66        4.72      9.87 o
  30   2   1       30.62       35.66     22.78 o
  32   2   1       10.16        6.44     14.21 o
  34   2   1        6.69      -11.98     17.59 o
 -35   3   1        3.26       -4.55     14.34 o
 -33   3   1        5.26        2.51     12.65 o
 -31   3   1       24.09       33.21     14.42 o
 -29   3   1       16.43       -1.13     10.50 o
 -27   3   1        7.07        7.68      9.33 o
 -25   3   1      111.83      109.28     13.75 o
 -23   3   1      309.00      339.35     29.49 o
 -21   3   1      483.43      508.90     22.21 o
 -19   3   1      739.00      722.36     26.95 o
 -17   3   1       44.30       42.43      6.39 o
 -15   3   1      523.89      512.31     18.02 o
 -13   3   1      808.40      733.67     33.72 o
 -11   3   1      913.34      912.53     26.19 o
  -9   3   1     4890.54     5313.40     93.10 o
  -7   3   1      739.72      786.63     17.48 o
  -5   3   1      100.56      101.03      7.79 o
  -3   3   1      309.61      297.37     43.66 o
  -1   3   1     2104.44     2223.42     33.11 o
   1   3   1     1470.82     1587.81     23.55 o
   3   3   1     1327.76     1271.11     20.05 o
   5   3   1     1974.28     2038.98     24.69 o
   7   3   1      828.87      772.30     24.77 o
   9   3   1     2481.39     2479.36     36.06 o
  11   3   1      494.46      497.08     18.50 o
  13   3   1     1733.60     1623.93     32.21 o
  15   3   1       64.72       74.34      9.80 o
  17   3   1      629.90      701.53     24.90 o
  19   3   1      862.28      868.78     28.49 o
  21   3   1      654.05      654.66     28.33 o
  23   3   1      595.07      576.89     27.70 o
  25   3   1        3.95        3.27      9.29 o
  27   3   1        1.40       -4.19      9.65 o
  29   3   1       13.72       21.75     13.21 o
  31   3   1       30.73       54.32     18.16 o
  33   3   1       19.41       28.90     17.62 o
 -32   4   1       11.44       19.56     13.30 o
 -30   4   1        9.49      -10.83     10.83 o
 -28   4   1       16.32        8.61      9.77 o
 -26   4   1       48.03       61.87     13.11 o
 -24   4   1        3.93       -3.55      6.78 o
 -22   4   1      153.23      113.89     16.76 o
 -20   4   1       52.38       56.43     16.98 o
 -18   4   1     1083.99     1142.05     41.10 o
 -16   4   1       44.56       60.31     11.68 o
 -14   4   1      430.43      410.54     31.40 o
 -12   4   1      569.39      559.38     28.06 o
 -10   4   1       10.29       12.59      6.16 o
  -8   4   1     1206.60     1300.68     31.29 o
  -6   4   1      803.49      755.30     15.31 o
  -4   4   1       61.45       73.44      6.29 o
  -2   4   1      364.16      412.89     23.86 o
   0   4   1        3.64       11.13      4.47 o
   2   4   1       78.50       81.11      6.88 o
   4   4   1       48.21       44.62      6.05 o
   6   4   1      442.70      475.00     16.56 o
   8   4   1     3432.85     3261.45     43.41 o
  10   4   1      449.89      445.86     19.50 o
  12   4   1      226.53      214.94     14.37 o
  14   4   1     1026.60     1014.83     20.03 o
  16   4   1      249.62      273.46     19.08 o
  18   4   1     1654.28     1639.00     47.28 o
  20   4   1       40.54       58.45     10.35 o
  22   4   1      387.76      394.45     24.89 o
  24   4   1      189.43      233.32     22.64 o
  26   4   1       38.85       39.29     13.66 o
  28   4   1        6.54       17.60     13.57 o
  30   4   1        6.12        4.43     16.19 o
  32   4   1        2.20        7.31     24.71 o
 -31   5   1       25.12      -12.59     33.15 o
 -29   5   1       14.11       -4.23     25.45 o
 -27   5   1        5.10       22.12     19.71 o
 -25   5   1       55.48       83.51     23.57 o
 -23   5   1      214.34      197.94     62.66 o
 -21   5   1       50.05       50.43     18.94 o
 -19   5   1      295.71      315.63     28.31 o
 -17   5   1      390.63      358.60     28.30 o
 -15   5   1      120.88      127.46     19.57 o
 -13   5   1      189.24      194.47     21.32 o
 -11   5   1        0.95        3.68      8.10 o
  -9   5   1       23.70       24.34      5.86 o
  -7   5   1      314.18      338.80     12.47 o
  -5   5   1      259.23      284.98     13.78 o
  -3   5   1       24.94       40.66      8.30 o
  -1   5   1       77.57       84.74      8.17 o
   1   5   1        1.94       -5.83      5.83 o
   3   5   1      127.46      149.15     10.39 o
   5   5   1     1040.17     1001.93     23.80 o
   7   5   1      507.58      524.73     21.25 o
   9   5   1      500.59      532.17     41.07 o
  11   5   1      540.39      544.79     26.45 o
  13   5   1      107.38      122.45     22.21 o
  15   5   1      245.25      227.25     44.17 o
  17   5   1      184.79      174.61     21.95 o
  19   5   1       52.05       47.48     19.90 o
  21   5   1        4.48        8.46     17.54 o
  23   5   1       81.77       79.59     24.11 o
  25   5   1       15.22      -16.60     16.60 o
  27   5   1        9.53      -16.14     20.63 o
  29   5   1       53.44       56.53     30.37 o
 -26   6   1        9.92       46.57     22.71 o
 -24   6   1       35.52       -4.67     18.68 o
 -22   6   1       29.67       77.62     23.74 o
 -20   6   1        1.66        1.28     19.67 o
 -18   6   1        7.13       16.25     18.39 o
 -16   6   1       22.65       20.96     18.39 o
 -14   6   1       64.05       48.34     18.82 o
 -12   6   1      151.27      149.54     21.83 o
 -10   6   1       39.61       51.64      7.59 o
  -8   6   1      244.26      229.11     27.58 o
  -6   6   1      371.01      392.06     29.27 o
  -4   6   1      357.73      335.73     38.58 o
  -2   6   1       25.37       36.19     14.59 o
   0   6   1       36.63       43.71     14.33 o
   2   6   1      415.57      431.58     36.15 o
   4   6   1      521.15      515.85     49.87 o
   6   6   1        8.43       -0.11     12.50 o
   8   6   1       51.50       44.55     17.64 o
  10   6   1      170.98      123.64     27.38 o
  12   6   1       61.91      114.21     26.52 o
  14   6   1      107.80      110.69     10.69 o
  16   6   1        5.71      -12.07     19.03 o
  18   6   1       34.93       34.22     23.10 o
  20   6   1       15.34       32.51     23.95 o
  22   6   1       87.69       50.05     31.65 o
  24   6   1       23.97       43.63     30.37 o
  26   6   1        9.58      -11.55     26.52 o
 -21   7   1       12.15       21.81     23.95 o
 -19   7   1       17.79       25.24     22.24 o
 -17   7   1       12.36       17.96     19.25 o
 -15   7   1       17.12       28.23     19.68 o
 -13   7   1        6.41      -14.11     14.11 o
 -11   7   1       12.77       18.82     17.11 o
  -9   7   1      168.75      188.24     29.09 o
  -7   7   1       32.94       18.82     16.68 o
  -5   7   1        0.62       -1.62     11.87 o
  -3   7   1      200.16      183.54     22.70 o
  -1   7   1       44.67       44.70     28.66 o
   1   7   1      182.79      130.49     29.95 o
   3   7   1       61.53       14.97     20.10 o
   5   7   1      384.37      311.51     41.94 o
   7   7   1       72.59       73.15     23.95 o
   9   7   1      322.65      218.62     38.08 o
  11   7   1       17.40       -1.71     17.11 o
  13   7   1       15.51       31.65     22.67 o
  15   7   1       55.74       42.35     24.81 o
  17   7   1       66.82       62.88     26.95 o
  19   7   1       52.08      120.20     33.79 o
  21   7   1        4.17        2.14     26.52 o
 -14   8   1       11.62      -16.25     16.25 o
 -12   8   1       19.67       18.82     19.25 o
 -10   8   1        8.52       12.40     18.82 o
  -8   8   1       92.87       82.15     31.23 o
  -6   8   1        3.97       -2.98     15.83 o
  -4   8   1      115.81      118.44     21.58 o
  -2   8   1       82.67       80.71     27.80 o
   0   8   1      113.14      139.15     24.18 o
   2   8   1       37.71       69.22     20.56 o
   4   8   1      108.92      113.36     32.08 o
   6   8   1       41.91       86.40     29.09 o
   8   8   1       42.86       11.55     21.39 o
  10   8   1       10.90       19.25     22.67 o
  12   8   1        3.15        4.28     23.10 o
  14   8   1       17.35       13.69     22.24 o
 -38   0   2       41.56       26.60     22.91 o
 -36   0   2       17.18       26.97     22.23 o
 -34   0   2        6.63       13.48     19.46 o
 -32   0   2       43.98       30.51     21.24 o
 -30   0   2      116.83      119.98     25.67 o
 -28   0   2       65.31        6.89     56.25 o
 -26   0   2        6.26        0.22     21.39 o
 -24   0   2       17.25       33.41     16.16 o
 -22   0   2      411.30      412.69     34.58 o
 -20   0   2      555.29      548.23     37.37 o
 -18   0   2      204.83      187.91     21.25 o
 -16   0   2      106.06       99.08     16.18 o
 -14   0   2     3774.39     3736.83     97.69 o
 -12   0   2      201.34      193.98     17.48 o
 -10   0   2     2213.36     1999.35     45.66 o
  -8   0   2     2775.82     2713.88     56.22 o
  -6   0   2     3247.70     3046.76     46.71 o
  -4   0   2      677.16      722.78     12.36 o
  -2   0   2     1034.05     1215.91     17.30 o
   0   0   2    10851.11    10914.17    126.26 o
   2   0   2    38402.13    41433.34    507.12 o
   4   0   2     1584.57     1370.41     25.13 o
   6   0   2      327.02      368.74     21.80 o
   8   0   2     2523.94     2541.93     79.08 o
  10   0   2     1839.73     2015.76     60.09 o
  12   0   2      247.06      216.66     20.69 o
  14   0   2      809.96      797.80     36.82 o
  16   0   2      657.31      724.41     36.62 o
  18   0   2      451.02      466.04     35.57 o
  20   0   2       42.77       40.57     16.43 o
  22   0   2        9.70       -0.20     15.47 o
  24   0   2       57.52       62.02     20.94 o
  26   0   2      196.43      227.88     41.91 o
  28   0   2       17.78       31.67     45.77 o
  30   0   2        5.35      -19.89     19.89 o
  32   0   2        2.48       -9.79     20.09 o
  34   0   2       14.18       28.47     24.48 o
  36   0   2        0.00      -19.32     67.37 o
 -37   1   2       70.47       70.04     19.30 o
 -35   1   2       65.58       93.82     18.68 o
 -33   1   2      105.84       89.01     17.74 o
 -31   1   2       57.38       72.65     23.03 o
 -29   1   2      171.46      176.52     17.81 o
 -27   1   2      674.22      648.86     41.29 o
 -25   1   2       22.88       39.28     10.20 o
 -23   1   2       18.98        8.84      7.97 o
 -21   1   2      182.27      179.23     13.86 o
 -19   1   2      228.13      215.68     14.25 o
 -17   1   2      238.06      238.02     13.89 o
 -15   1   2     4535.90     4397.77     71.61 o
 -13   1   2      379.83      366.00     15.35 o
 -11   1   2     2785.39     2772.17     41.81 o
  -9   1   2     5903.40     5611.04     65.15 o
  -7   1   2     1733.08     1730.62     24.74 o
  -5   1   2     2766.19     2612.90     26.02 o
  -3   1   2    13459.33    13251.87    129.32 o
  -1   1   2    20949.80    20194.20    195.22 o
   1   1   2    12858.92    12148.41    108.49 o
   3   1   2     1075.02      976.66     12.39 o
   5   1   2     3928.69     3971.75     42.88 o
   7   1   2     6967.43     6731.29    110.13 o
   9   1   2     6517.34     6504.04    108.69 o
  11   1   2      380.49      372.86     31.34 o
  13   1   2     2091.81     2206.08     57.49 o
  15   1   2        2.10        9.76      7.85 o
  17   1   2      349.67      357.46     21.54 o
  19   1   2      386.23      350.89     22.74 o
  21   1   2       63.20       77.14     13.93 o
  23   1   2       35.12       44.47     16.61 o
  25   1   2      142.02      143.27     35.31 o
  27   1   2       72.16       64.93     24.82 o
  29   1   2      130.95      151.35     20.64 o
  31   1   2       37.01       39.36     15.30 o
  33   1   2       18.90       36.15     16.99 o
  35   1   2       11.92       28.91     17.22 o
 -36   2   2        2.69      -12.86     12.86 o
 -34   2   2       13.19       -3.23     12.37 o
 -32   2   2      130.01      163.68     24.75 o
 -30   2   2      113.84      130.00     18.40 o
 -28   2   2        4.71       -5.88     14.90 o
 -26   2   2      124.99      127.38     14.51 o
 -24   2   2      547.17      557.32     25.66 o
 -22   2   2      821.69      794.23     30.79 o
 -20   2   2      224.26      226.65     13.49 o
 -18   2   2      387.98      484.53     17.36 o
 -16   2   2      221.78      218.50     13.13 o
 -14   2   2     2216.53     2279.24     37.28 o
 -12   2   2     4720.09     4890.36     58.94 o
 -10   2   2     2655.94     2663.03     51.56 o
  -8   2   2     1656.07     1744.60     30.89 o
  -6   2   2     8554.71     8190.52    114.89 o
  -4   2   2     2125.09     2159.80     37.92 o
  -2   2   2     2708.22     2741.91     48.70 o
   0   2   2     1517.93     1580.03     18.36 o
   2   2   2     1169.06     1144.70     15.08 o
   4   2   2       18.51       21.94      2.93 o
   6   2   2      387.92      372.99      9.38 o
   8   2   2      112.81      110.74      7.65 o
  10   2   2      781.35      747.00     20.82 o
  12   2   2       12.34       14.12      6.87 o
  14   2   2      886.92      960.37     26.36 o
  16   2   2      348.64      333.59     18.50 o
  18   2   2      190.03      192.41     15.33 o
  20   2   2        9.90        4.72      9.75 o
  22   2   2       17.49       30.92     10.39 o
  24   2   2      297.75      325.11     32.34 o
  26   2   2       33.10       34.54     16.59 o
  28   2   2       23.53       17.58     13.12 o
  30   2   2       37.03       42.68     15.05 o
  32   2   2       23.07       40.34     16.54 o
  34   2   2        6.53       13.94     16.01 o
 -35   3   2       10.60        2.20     14.45 o
 -33   3   2        3.79       15.01     15.17 o
 -31   3   2        5.07       20.02     12.87 o
 -29   3   2        0.48       -8.83     10.19 o
 -27   3   2        9.34        6.35      9.26 o
 -25   3   2       46.00       36.22     17.00 o
 -23   3   2       65.95       79.44     22.83 o
 -21   3   2       85.38       96.76      9.28 o
 -19   3   2     1102.47     1108.03     23.98 o
 -17   3   2      215.73      206.81     13.23 o
 -15   3   2       79.24       87.30     11.68 o
 -13   3   2      286.44      304.91     17.78 o
 -11   3   2       51.23       49.68      8.32 o
  -9   3   2     3502.62     3724.57     68.63 o
  -7   3   2      200.58      204.18      9.69 o
  -5   3   2     3418.85     3529.18     64.23 o
  -3   3   2      883.11      889.87     20.16 o
  -1   3   2     1455.83     1469.54     24.28 o
   1   3   2     1111.80     1121.46     18.87 o
   3   3   2      644.94      676.36     15.50 o
   5   3   2     3095.71     3118.08     33.57 o
   7   3   2      343.00      356.60      9.07 o
   9   3   2      105.57      118.26      7.58 o
  11   3   2      656.94      653.90     20.26 o
  13   3   2      816.64      863.92     24.43 o
  15   3   2      752.64      781.04     26.62 o
  17   3   2      293.09      292.52     18.05 o
  19   3   2      733.95      685.69     28.76 o
  21   3   2       48.03       12.22     15.25 o
  23   3   2      296.00      281.03     26.76 o
  25   3   2      129.25       93.68     15.02 o
  27   3   2        4.27        7.51     12.81 o
  29   3   2       22.56       58.08     18.42 o
  31   3   2       26.61        8.57     23.29 o
  33   3   2        0.49       18.90     16.25 o
 -34   4   2        9.70       16.43     23.63 o
 -32   4   2        8.73       21.75     23.67 o
 -30   4   2        7.03      -18.78     18.78 o
 -28   4   2       27.50       22.15     20.04 o
 -26   4   2        1.76       14.73     15.01 o
 -24   4   2       36.26       11.70     26.58 o
 -22   4   2       40.57       40.12     15.35 o
 -20   4   2       10.83        3.87     10.49 o
 -18   4   2      874.81      966.79     33.62 o
 -16   4   2       54.24       75.37     12.03 o
 -14   4   2      861.30      867.68     28.92 o
 -12   4   2      265.57      267.52     16.46 o
 -10   4   2       21.87       19.67     14.33 o
  -8   4   2      508.01      502.09     15.60 o
  -6   4   2       81.80       78.05      9.62 o
  -4   4   2       45.38       14.31      9.18 o
  -2   4   2       47.91       51.97      4.78 o
   0   4   2      164.09      161.30      9.06 o
   2   4   2       52.00       62.82      5.79 o
   4   4   2      721.05      687.13     15.60 o
   6   4   2       86.97       83.13      6.76 o
   8   4   2      496.35      462.56     13.15 o
  10   4   2      579.83      621.09     15.94 o
  12   4   2       23.81       22.39      6.98 o
  14   4   2      344.67      345.33     21.66 o
  16   4   2      191.27      192.30     15.63 o
  18   4   2     1205.50     1246.32     33.80 o
  20   4   2       63.65       39.35     12.14 o
  22   4   2      290.80      350.86     27.64 o
  24   4   2       28.11       18.91     13.76 o
  26   4   2       53.67       62.60     16.38 o
  28   4   2       13.24       -5.43     17.11 o
  30   4   2       27.56       14.10     15.99 o
 -31   5   2       63.73       58.73     26.56 o
 -29   5   2       43.95       21.39     21.78 o
 -27   5   2       71.53       95.49     64.59 o
 -25   5   2       72.38       66.58     23.92 o
 -23   5   2       30.35       30.03     17.54 o
 -21   5   2       30.43        1.54     22.46 o
 -19   5   2      127.80       94.64     17.59 o
 -17   5   2      180.60      163.71     46.85 o
 -15   5   2       22.02       30.39     11.84 o
 -13   5   2      232.10      226.21     16.97 o
 -11   5   2       44.26       35.00      8.50 o
  -9   5   2      637.95      627.70     26.57 o
  -7   5   2       17.45       22.73      6.31 o
  -5   5   2      174.40      160.58     12.07 o
  -3   5   2      261.18      266.59     14.10 o
  -1   5   2       19.15       15.63      6.69 o
   1   5   2      145.10      148.59     12.37 o
   3   5   2      706.78      655.32     19.08 o
   5   5   2       63.61       45.70      8.07 o
   7   5   2      279.01      328.59     18.12 o
   9   5   2      745.47      698.78     28.32 o
  11   5   2      292.81      281.99     10.87 o
  13   5   2      676.16      678.34     39.89 o
  15   5   2       69.18       60.86     15.22 o
  17   5   2      326.43      355.14     18.41 o
  19   5   2       20.45        8.28     12.16 o
  21   5   2       37.36       23.22     16.30 o
  23   5   2       34.94       22.88     11.53 o
  25   5   2        7.70       11.48     11.11 o
  27   5   2       65.55       92.43     17.20 o
  29   5   2       30.26       47.19     15.35 o
 -26   6   2        1.29       -4.12     18.74 o
 -24   6   2       21.99       61.73     22.22 o
 -22   6   2       12.10       12.27     17.10 o
 -20   6   2       29.51       36.98     42.35 o
 -18   6   2        9.24       -8.32     14.28 o
 -16   6   2        2.43       15.66     20.53 o
 -14   6   2      504.22      444.80     46.43 o
 -12   6   2       78.66       95.23     15.11 o
 -10   6   2       29.79       45.53     15.68 o
  -8   6   2       12.14        3.38      9.01 o
  -6   6   2       50.65       50.27      8.30 o
  -4   6   2      349.33      385.09     22.00 o
  -2   6   2       19.31       23.03     10.02 o
   0   6   2      125.88      160.28     30.59 o
   2   6   2       67.07       59.99     24.60 o
   4   6   2      259.27      268.13     30.47 o
   6   6   2      118.34       71.44     25.24 o
   8   6   2      192.23      210.50     35.51 o
  10   6   2      459.11      410.01     47.94 o
  12   6   2       45.76       92.39     27.38 o
  14   6   2       26.30       15.40     19.68 o
  16   6   2        7.63       16.38     11.12 o
  18   6   2        0.26       14.56     19.46 o
  20   6   2        3.12        1.56     12.74 o
  22   6   2       99.78      115.51     29.30 o
  24   6   2       50.82       55.11     20.31 o
 -23   7   2       12.41       12.83     23.95 o
 -21   7   2       48.49       70.15     26.95 o
 -19   7   2        8.96       -6.84     17.96 o
 -17   7   2       17.92       -2.57     16.68 o
 -15   7   2       21.37       -1.71     15.83 o
 -13   7   2       22.60       21.39     15.83 o
 -11   7   2       38.22       34.22     16.68 o
  -9   7   2       24.28       18.15     16.25 o
  -7   7   2      174.53      183.00     24.81 o
  -5   7   2       21.72       17.95     11.85 o
  -3   7   2      122.29      120.27     18.58 o
  -1   7   2        5.13       41.06     24.81 o
   1   7   2      257.57      311.88     44.07 o
   3   7   2        4.35       -0.86     18.39 o
   5   7   2        0.47       -7.27     19.25 o
   7   7   2       70.44       65.45     26.52 o
   9   7   2       69.84       89.83     29.52 o
  11   7   2       51.18       49.19     26.09 o
  13   7   2       80.14      114.21     32.08 o
  15   7   2       17.75       -2.57     20.10 o
  17   7   2       65.15       56.46     28.66 o
  19   7   2       20.42       -1.28     26.09 o
 -14   8   2       10.81       -2.97     15.19 o
 -12   8   2       50.07       62.31     18.59 o
 -10   8   2       10.63       -5.63     16.47 o
  -8   8   2       89.17       99.32     19.87 o
  -6   8   2       17.67        5.19     14.24 o
  -4   8   2      104.83      130.86     21.60 o
  -2   8   2       14.08       18.22     15.83 o
   0   8   2       57.19       38.15     17.16 o
   2   8   2       11.06        3.85     23.95 o
   4   8   2      109.01       74.86     31.66 o
   6   8   2       62.72       80.84     31.65 o
   8   8   2       14.08       -5.56     22.67 o
  10   8   2        6.84       16.68     24.81 o
  12   8   2        6.11       59.45     29.94 o
 -38   0   3       10.23       16.74     37.00 o
 -36   0   3        6.10      -20.32     20.32 o
 -34   0   3       71.32      102.37     25.59 o
 -32   0   3       23.40       36.84     32.51 o
 -30   0   3       53.26       42.23     19.37 o
 -28   0   3       30.31        1.72     20.77 o
 -26   0   3      364.59      317.35     32.51 o
 -24   0   3      125.73      102.49     29.31 o
 -22   0   3      164.39      160.18     36.15 o
 -20   0   3        9.45       -3.85     10.89 o
 -18   0   3       61.26       48.46     13.35 o
 -16   0   3      344.12      320.29     25.51 o
 -14   0   3       31.50       45.42     15.19 o
 -12   0   3      237.11      212.48      9.98 o
 -10   0   3      528.57      486.90     19.21 o
  -8   0   3      498.00      490.02     15.81 o
  -6   0   3     3538.45     3316.68     46.61 o
  -4   0   3    19097.57    19235.57    261.89 o
  -2   0   3     1065.89     1005.59     21.03 o
   0   0   3     1913.56     1696.13     29.59 o
   2   0   3      155.50      186.09      9.72 o
   4   0   3     9241.69     9230.92    146.80 o
   6   0   3       19.45       18.44      6.79 o
   8   0   3       24.75       29.77      8.64 o
  10   0   3      387.12      374.25     29.98 o
  12   0   3       88.57      122.49     17.97 o
  14   0   3      264.08      273.75     25.51 o
  16   0   3      885.64      975.29     95.55 o
  18   0   3       49.13       22.80     14.21 o
  20   0   3       10.76        2.72     13.74 o
  22   0   3      219.06      208.02     28.56 o
  24   0   3        0.33       -2.67     14.06 o
  26   0   3      513.91      532.89     64.85 o
  28   0   3      341.60      430.94     78.74 o
  30   0   3      102.79      119.63     29.19 o
  32   0   3        0.17        8.92     20.41 o
  34   0   3        8.02       31.84     23.45 o
 -37   1   3        9.98        5.79     14.12 o
 -35   1   3       17.91       42.00     15.69 o
 -33   1   3       31.71       43.12     15.18 o
 -31   1   3      159.55      184.39     21.12 o
 -29   1   3      213.23      220.39     21.61 o
 -27   1   3      936.11      968.93     44.95 o
 -25   1   3      390.06      380.95     21.00 o
 -23   1   3      464.72      470.47     21.72 o
 -21   1   3      269.76      286.81     16.47 o
 -19   1   3      570.62      612.88     35.42 o
 -17   1   3      198.78      168.90     16.67 o
 -15   1   3      762.03      808.31     20.97 o
 -13   1   3     1109.64     1174.14     21.07 o
 -11   1   3      371.61      381.81      9.51 o
  -9   1   3      237.46      237.17      9.61 o
  -7   1   3      223.26      221.57      8.74 o
  -5   1   3      401.73      420.34      7.00 o
  -3   1   3    15056.39    15047.06    133.40 o
  -1   1   3    16339.47    16304.29    166.72 o
   1   1   3     7274.92     6803.76     69.10 o
   3   1   3       53.57       74.23      4.92 o
   5   1   3     2949.99     2959.07     36.33 o
   7   1   3      686.88      702.48     15.96 o
   9   1   3     2960.98     2911.83     60.57 o
  11   1   3      391.82      315.66     20.21 o
  13   1   3      330.08      335.53     19.54 o
  15   1   3      846.53      806.57     27.72 o
  17   1   3      411.13      411.30     32.52 o
  19   1   3      224.51      242.48     20.01 o
  21   1   3      681.61      707.91     34.53 o
  23   1   3      292.57      318.63     33.29 o
  25   1   3       17.20        0.86     10.80 o
  27   1   3      137.16      134.30     19.62 o
  29   1   3       26.54       26.63     15.41 o
  31   1   3       34.30       23.41     15.44 o
  33   1   3       74.80       85.15     20.47 o
 -36   2   3       11.53       -2.62     13.27 o
 -34   2   3        5.76        1.89     13.22 o
 -32   2   3       40.62       46.89     15.87 o
 -30   2   3        0.22       -6.72     10.46 o
 -28   2   3      258.69      264.16     19.64 o
 -26   2   3       97.01       85.12     11.83 o
 -24   2   3      179.02      240.61     16.78 o
 -22   2   3     1182.81     1153.10     31.01 o
 -20   2   3      194.15      197.98     13.98 o
 -18   2   3      296.02      329.87     18.07 o
 -16   2   3      508.20      459.76     13.97 o
 -14   2   3     3420.08     3875.15     51.89 o
 -12   2   3      706.16      748.22     14.47 o
 -10   2   3     4392.22     4775.42     67.84 o
  -8   2   3     4326.66     4233.34     54.91 o
  -6   2   3     2958.09     2942.40     36.95 o
  -4   2   3      182.45      201.57      5.59 o
  -2   2   3     2720.68     2587.93     31.15 o
   0   2   3      431.40      405.09      9.16 o
   2   2   3     5978.08     6187.83     58.16 o
   4   2   3     8447.82     8654.16     88.25 o
   6   2   3     1700.76     1732.49     23.21 o
   8   2   3     1007.06     1061.73     21.26 o
  10   2   3       97.04       93.10     10.15 o
  12   2   3       87.42      110.15     15.97 o
  14   2   3       90.69       89.30     11.35 o
  16   2   3      197.39      212.23     16.21 o
  18   2   3      235.35      257.69     27.74 o
  20   2   3       14.18       16.42      9.43 o
  22   2   3      427.83      413.01     33.51 o
  24   2   3       52.72       37.15     11.73 o
  26   2   3        1.79        5.52     11.66 o
  28   2   3       20.39       17.43     12.59 o
  30   2   3       21.33       19.23     14.47 o
  32   2   3       34.09       28.01     17.97 o
  34   2   3        5.46        0.13     36.12 o
 -35   3   3       10.84       -1.85     15.19 o
 -33   3   3       22.37       50.06     15.93 o
 -31   3   3       29.24       -0.84     11.45 o
 -29   3   3        4.22        2.49     10.13 o
 -27   3   3        4.76       14.94     10.91 o
 -25   3   3       11.47       13.27      9.51 o
 -23   3   3       65.10       69.59     11.01 o
 -21   3   3       53.47       51.40      6.86 o
 -19   3   3      349.39      384.60     27.37 o
 -17   3   3      273.17      265.18     18.67 o
 -15   3   3      436.45      499.77     22.74 o
 -13   3   3      146.89      152.78     17.90 o
 -11   3   3       41.10       45.83      8.81 o
  -9   3   3     1154.48     1145.88     27.83 o
  -7   3   3       36.05       36.14      8.25 o
  -5   3   3      954.10      979.30     24.49 o
  -3   3   3      104.26       90.66      8.96 o
  -1   3   3     1007.51     1041.91     18.26 o
   1   3   3      182.72      173.07      6.99 o
   3   3   3      438.75      471.58     12.38 o
   5   3   3      242.48      275.71      7.19 o
   7   3   3      734.61      740.01     13.66 o
   9   3   3     5088.76     5284.41     66.22 o
  11   3   3     2483.72     2465.34     40.25 o
  13   3   3      222.17      211.41     13.41 o
  15   3   3      518.69      534.97     22.23 o
  17   3   3      195.38      161.76     14.98 o
  19   3   3     1432.72     1433.02     59.15 o
  21   3   3       49.59       42.58     12.77 o
  23   3   3        4.66        6.41     11.09 o
  25   3   3       83.32       77.06     16.12 o
  27   3   3      118.11      181.74     25.02 o
  29   3   3       17.43       12.94     14.89 o
  31   3   3       41.50       14.75     23.54 o
 -34   4   3       42.59       26.60     60.31 o
 -32   4   3       11.20        9.71     18.83 o
 -30   4   3        7.18       23.74     20.87 o
 -28   4   3        0.51       -1.79     15.20 o
 -26   4   3       30.24       46.72     16.43 o
 -24   4   3       21.25       21.14     13.84 o
 -22   4   3      209.72      213.68     33.12 o
 -20   4   3      161.21      160.67     17.40 o
 -18   4   3      314.33      300.53     20.97 o
 -16   4   3      164.02      205.44     22.59 o
 -14   4   3      202.75      192.30     19.88 o
 -12   4   3      118.61      171.21     19.85 o
 -10   4   3      106.30      106.88     12.33 o
  -8   4   3      199.43      185.65     18.03 o
  -6   4   3      315.24      310.02     21.19 o
  -4   4   3      418.82      487.76     17.34 o
  -2   4   3      601.41      573.67     23.21 o
   0   4   3     1711.08     1643.57     37.44 o
   2   4   3      354.29      374.56     13.14 o
   4   4   3      264.03      311.36     12.81 o
   6   4   3      682.16      656.33     18.69 o
   8   4   3       81.98       85.39      5.58 o
  10   4   3      664.65      659.84     18.97 o
  12   4   3     1227.44     1152.34     24.49 o
  14   4   3      589.26      591.04     22.81 o
  16   4   3      831.15      911.85     29.11 o
  18   4   3      260.32      271.08     19.47 o
  20   4   3      363.22      346.88     29.28 o
  22   4   3      311.50      263.48     38.08 o
  24   4   3       77.59      101.99     18.34 o
  26   4   3        6.76      -10.37     11.27 o
  28   4   3       47.94       55.55     18.64 o
  30   4   3       22.50       37.31     18.22 o
 -31   5   3        4.86       -4.06     22.85 o
 -29   5   3       14.65       43.66     23.92 o
 -27   5   3        2.02        3.35     17.81 o
 -25   5   3       10.28       13.94     16.38 o
 -23   5   3       74.16       35.95     18.88 o
 -21   5   3       14.57       15.12     14.04 o
 -19   5   3      416.86      408.35     44.07 o
 -17   5   3      159.96      220.59     21.95 o
 -15   5   3      196.56      210.94     22.10 o
 -13   5   3      469.37      441.46     21.56 o
 -11   5   3       53.92       70.16     16.00 o
  -9   5   3      227.86      214.21     12.58 o
  -7   5   3      934.21      935.78     29.03 o
  -5   5   3     1672.72     1670.52     43.49 o
  -3   5   3      195.83      188.12     10.03 o
  -1   5   3       76.14       95.77     11.00 o
   1   5   3       79.99       77.84      9.28 o
   3   5   3      276.48      307.33     15.36 o
   5   5   3      162.07      148.86     15.66 o
   7   5   3      154.99      203.03     18.59 o
   9   5   3      129.64      161.19     17.48 o
  11   5   3       57.56       66.88     10.31 o
  13   5   3       76.29       91.08      9.27 o
  15   5   3       60.84       71.45     10.75 o
  17   5   3      102.82       95.03     12.40 o
  19   5   3        3.65       -0.76      9.38 o
  21   5   3       55.81       49.35     12.45 o
  23   5   3       47.30       46.96     12.89 o
  25   5   3       89.27      123.74     23.28 o
  27   5   3       49.91       30.29     13.95 o
 -26   6   3       20.34       33.57     32.51 o
 -24   6   3       39.52       42.18     21.16 o
 -22   6   3       52.66       26.24     28.23 o
 -20   6   3       92.75       70.38     31.23 o
 -18   6   3       67.12       53.64     17.88 o
 -16   6   3      175.82      182.10     50.89 o
 -14   6   3       33.13       26.08     11.79 o
 -12   6   3      187.29      211.96     39.94 o
 -10   6   3      692.43      648.69     34.07 o
  -8   6   3        4.96       16.35      6.23 o
  -6   6   3      128.21      129.55     11.56 o
  -4   6   3     1069.27      988.34     34.42 o
  -2   6   3      384.52      364.77     32.12 o
   0   6   3       76.65       80.43     20.94 o
   2   6   3        3.86       -5.62     28.02 o
   4   6   3      164.58      126.21     30.38 o
   6   6   3      557.77      561.63     56.51 o
   8   6   3       61.95       50.05     25.24 o
  10   6   3       35.91        6.84     20.10 o
  12   6   3       87.23       56.89     26.95 o
  14   6   3       55.64       62.45     26.09 o
  16   6   3        8.33      -18.39     19.68 o
  18   6   3        9.56       24.10     10.97 o
  20   6   3       14.34       18.17     13.53 o
  22   6   3       29.33       62.58     19.14 o
  24   6   3       59.87       35.72     18.18 o
 -21   7   3        6.47       -5.13     18.39 o
 -19   7   3        2.43       -5.13     17.11 o
 -17   7   3       10.02      -13.69     14.97 o
 -15   7   3       25.11       10.27     15.83 o
 -13   7   3       25.40       27.27     13.13 o
 -11   7   3       14.80        8.00     11.76 o
  -9   7   3       10.14        1.95      9.92 o
  -7   7   3       48.94       47.53     11.86 o
  -5   7   3        1.31       -4.15      9.35 o
  -3   7   3       46.67       56.89     27.38 o
  -1   7   3       39.48       75.28     28.66 o
   1   7   3       29.73        1.71     20.10 o
   3   7   3       35.29       38.07     26.52 o
   5   7   3       35.71       54.32     27.80 o
   7   7   3       12.79       15.83     23.10 o
   9   7   3       28.52       58.17     27.37 o
  11   7   3       11.36      -15.40     20.96 o
  13   7   3        4.64       14.97     24.81 o
  15   7   3       11.52       51.75     28.66 o
  17   7   3       10.66       15.40     27.80 o
  19   7   3       25.17       10.69     27.80 o
 -14   8   3       26.43       19.20     15.19 o
 -12   8   3       36.34       59.07     17.32 o
 -10   8   3        3.47        4.99     12.03 o
  -8   8   3       35.76       52.56     27.16 o
  -6   8   3       20.55       46.56     20.74 o
  -4   8   3       85.85      174.10     44.49 o
  -2   8   3        1.48       -1.26     12.55 o
   0   8   3        2.01      -13.26     21.39 o
   2   8   3        2.49      -10.69     21.81 o
   4   8   3       16.80      -18.39     20.96 o
   6   8   3       18.87       43.63     28.23 o
   8   8   3       10.47       17.11     27.37 o
  10   8   3       24.58       10.69     22.24 o
 -38   0   4       23.57        0.83     21.45 o
 -36   0   4        2.11      -20.58     20.74 o
 -34   0   4        3.34       -0.80     20.53 o
 -32   0   4        0.98       -2.26     16.32 o
 -30   0   4       69.38       34.40     18.69 o
 -28   0   4      469.89      470.26     41.25 o
 -26   0   4      748.31      792.44     38.20 o
 -24   0   4       10.61      -13.77     17.12 o
 -22   0   4      382.93      340.97     30.94 o
 -20   0   4       58.14       60.23     16.21 o
 -18   0   4      189.43      179.57     12.94 o
 -16   0   4      299.54      278.73     15.84 o
 -14   0   4       64.81       59.28      9.04 o
 -12   0   4      370.89      433.38     19.19 o
 -10   0   4       15.61       23.20      6.64 o
  -8   0   4     7132.11     6947.24    101.79 o
  -6   0   4     3009.66     3147.85     56.10 o
  -4   0   4       46.20       42.95      6.30 o
  -2   0   4     1230.39     1231.39     24.94 o
   0   0   4     4234.34     3892.91     68.17 o
   2   0   4      596.70      528.72     17.32 o
   4   0   4       66.89       54.67      8.50 o
   6   0   4      454.98      483.53     20.94 o
   8   0   4      594.67      582.13     21.52 o
  10   0   4      931.43      879.79     31.43 o
  12   0   4      339.07      324.97     33.52 o
  14   0   4        9.68       12.08     10.28 o
  16   0   4       13.99       10.61     20.96 o
  18   0   4      122.81       87.48     19.80 o
  20   0   4       32.36       29.83     15.69 o
  22   0   4       17.80       36.69     17.98 o
  24   0   4       80.62      111.14     26.52 o
  26   0   4      205.21      229.16     34.45 o
  28   0   4      259.00      343.56     42.54 o
  30   0   4        5.56        8.06     20.55 o
  32   0   4       35.06       17.09     23.10 o
  34   0   4        0.44       12.25     71.86 o
 -37   1   4       17.40       -5.02     13.89 o
 -35   1   4       10.57        3.72     13.94 o
 -33   1   4        3.89        8.04     12.40 o
 -31   1   4        2.12        7.82     11.63 o
 -29   1   4       39.08       45.54     13.95 o
 -27   1   4      127.03      110.00     13.03 o
 -25   1   4      358.47      407.70     20.41 o
 -23   1   4      644.87      596.99     23.36 o
 -21   1   4      368.91      365.16     17.26 o
 -19   1   4      141.88      151.44     14.54 o
 -17   1   4       39.95       30.83      7.28 o
 -15   1   4      458.90      469.22     17.76 o
 -13   1   4      706.96      742.15     14.12 o
 -11   1   4       37.92       40.45      4.20 o
  -9   1   4      160.75      197.86      7.69 o
  -7   1   4     2867.20     2762.39     32.31 o
  -5   1   4     5288.06     5318.13     59.38 o
  -3   1   4     1001.32     1002.48     15.87 o
  -1   1   4      307.80      272.66      8.06 o
   1   1   4     3991.18     3792.58     41.91 o
   3   1   4     6202.19     6354.73     66.88 o
   5   1   4     2486.32     2464.88     34.71 o
   7   1   4      262.66      293.16     11.61 o
   9   1   4      523.87      559.58     16.58 o
  11   1   4       50.03       72.25      8.81 o
  13   1   4      392.76      400.44     18.44 o
  15   1   4      356.50      300.87     18.58 o
  17   1   4       26.09       41.73     18.27 o
  19   1   4      259.93      233.85     21.11 o
  21   1   4      128.01      166.67     19.20 o
  23   1   4      129.36      107.80     17.19 o
  25   1   4       29.22        1.23     11.93 o
  27   1   4       20.42        0.22     12.87 o
  29   1   4        1.02       -4.82     13.44 o
  31   1   4       23.38       15.26     15.67 o
  33   1   4       38.77       62.49     19.92 o
 -36   2   4       36.00       38.62     15.93 o
 -34   2   4       29.23       15.79     13.50 o
 -32   2   4       19.07       -9.93     11.30 o
 -30   2   4       29.80       26.89     13.64 o
 -28   2   4      165.59      150.25     18.03 o
 -26   2   4       80.99       54.37     14.57 o
 -24   2   4      238.04      231.94     33.30 o
 -22   2   4       68.97       68.51     11.61 o
 -20   2   4      492.67      476.13     22.66 o
 -18   2   4      106.65      102.06      8.37 o
 -16   2   4     1053.47     1099.43     26.75 o
 -14   2   4     1079.60     1142.70     17.69 o
 -12   2   4     1671.30     1613.52     27.91 o
 -10   2   4     3619.93     3846.08     46.89 o
  -8   2   4     1472.78     1479.64     23.06 o
  -6   2   4     3349.30     3240.24     41.70 o
  -4   2   4     1771.37     1816.90     24.78 o
  -2   2   4     3358.89     3389.48     41.20 o
   0   2   4      389.24      372.06     11.22 o
   2   2   4     3069.56     2852.12     31.41 o
   4   2   4     5633.30     5860.04     67.00 o
   6   2   4      426.57      448.44     11.12 o
   8   2   4     3041.40     3128.77     45.93 o
  10   2   4     1731.63     1741.78     31.65 o
  12   2   4      730.59      743.29     20.10 o
  14   2   4     1663.49     1577.36     31.81 o
  16   2   4      455.58      446.54     21.31 o
  18   2   4      356.89      305.65     18.93 o
  20   2   4      305.32      314.20     22.01 o
  22   2   4       58.36       60.67     19.98 o
  24   2   4      116.64      103.60     17.60 o
  26   2   4       53.16       67.11     16.03 o
  28   2   4       92.97      101.78     22.60 o
  30   2   4       10.26       17.04     17.81 o
  32   2   4       15.45       40.02     20.63 o
 -35   3   4       17.96       25.37     14.62 o
 -33   3   4       10.58       -3.61     11.12 o
 -31   3   4        1.40       -0.34     10.12 o
 -29   3   4       28.55       15.92     13.89 o
 -27   3   4       26.99       22.26      9.24 o
 -25   3   4      125.33      105.50     12.22 o
 -23   3   4      175.43      217.45     10.35 o
 -21   3   4      223.59      211.60     29.41 o
 -19   3   4      195.57      196.71     20.99 o
 -17   3   4      133.87      127.48     13.28 o
 -15   3   4      181.52      176.91     15.60 o
 -13   3   4     1060.76     1078.10     24.10 o
 -11   3   4      627.42      635.31     16.65 o
  -9   3   4       20.60       22.00      4.62 o
  -7   3   4      214.97      215.82      9.56 o
  -5   3   4      154.61      151.78      7.84 o
  -3   3   4     1355.97     1422.33     23.69 o
  -1   3   4      603.92      602.75     13.92 o
   1   3   4      328.80      322.72      9.90 o
   3   3   4     1811.24     1883.79     28.00 o
   5   3   4      239.36      248.98      7.73 o
   7   3   4      113.90      122.60      8.12 o
   9   3   4     1151.07     1191.72     26.77 o
  11   3   4       14.12        5.38      5.06 o
  13   3   4       25.37       13.79      7.18 o
  15   3   4       48.31       33.84      8.78 o
  17   3   4       31.65       17.33      7.88 o
  19   3   4      415.09      416.23     20.15 o
  21   3   4      216.07      269.14     20.88 o
  23   3   4       45.16       19.20     16.44 o
  25   3   4       37.77       36.69     14.06 o
  27   3   4        9.75        1.94     13.05 o
  29   3   4        5.79        8.14     14.13 o
  31   3   4       38.13       29.77     16.92 o
 -32   4   4        6.20       -6.23     27.59 o
 -30   4   4       15.89       -9.01     15.71 o
 -28   4   4       10.42       24.12     15.45 o
 -26   4   4        9.07        7.50     13.64 o
 -24   4   4       28.63       27.21     14.17 o
 -22   4   4      226.79      195.44     25.62 o
 -20   4   4       65.43       65.67     13.89 o
 -18   4   4      358.60      337.35     22.04 o
 -16   4   4      205.09      201.53     16.83 o
 -14   4   4       90.02      102.11     11.03 o
 -12   4   4      114.72      120.49     11.84 o
 -10   4   4      131.66      138.85      9.37 o
  -8   4   4      204.82      218.59     15.55 o
  -6   4   4      285.79      309.15     17.52 o
  -4   4   4      283.48      306.35     23.16 o
  -2   4   4      363.08      377.56     11.84 o
   0   4   4      119.55      118.07      7.89 o
   2   4   4       59.97       51.50      6.38 o
   4   4   4      181.13      194.71     10.59 o
   6   4   4       70.91       75.03      8.53 o
   8   4   4      472.69      487.65     30.82 o
  10   4   4      322.12      321.52     12.43 o
  12   4   4       88.68       93.56      9.15 o
  14   4   4       63.29       67.50      9.97 o
  16   4   4      385.34      412.23     21.08 o
  18   4   4       14.83        7.38      9.26 o
  20   4   4       53.64       45.06     11.64 o
  22   4   4        7.68       -2.91      9.93 o
  24   4   4        3.86      -10.47     10.47 o
  26   4   4       22.15       24.29     12.47 o
  28   4   4       33.74       57.37     15.60 o
 -31   5   4       48.04      107.42     30.94 o
 -29   5   4       28.90       10.63     20.13 o
 -27   5   4       49.92       81.85     35.07 o
 -25   5   4       20.79        0.00     16.78 o
 -23   5   4       25.55       45.48     26.52 o
 -21   5   4       46.91       88.41     17.66 o
 -19   5   4       70.09       62.82     21.99 o
 -17   5   4       78.13       86.88     12.51 o
 -15   5   4      334.26      328.38     21.55 o
 -13   5   4      242.98      230.23     14.35 o
 -11   5   4      252.00      241.67     15.75 o
  -9   5   4      555.92      541.82     27.03 o
  -7   5   4       49.84       48.21     11.73 o
  -5   5   4     1053.78     1026.41     35.49 o
  -3   5   4      100.28      109.37      6.49 o
  -1   5   4      231.92      242.37     13.83 o
   1   5   4      196.25      186.23     13.21 o
   3   5   4      176.76      152.44     12.99 o
   5   5   4       94.42       80.05     17.47 o
   7   5   4      758.60      747.73     32.50 o
   9   5   4      305.19      319.58     20.16 o
  11   5   4      463.39      453.87     27.80 o
  13   5   4        4.81        1.48      9.87 o
  15   5   4        0.84       -0.22      7.84 o
  17   5   4       95.83      110.14     15.05 o
  19   5   4       34.20       22.56     11.85 o
  21   5   4        9.73       15.90     12.01 o
  23   5   4       21.73       18.22     15.38 o
  25   5   4       17.54       18.06     14.03 o
  27   5   4        6.12       -7.26     12.75 o
 -26   6   4       14.31        3.00     34.65 o
 -24   6   4       13.03       54.65     20.07 o
 -22   6   4       32.49       71.87     19.91 o
 -20   6   4       70.75       75.60     31.44 o
 -18   6   4       12.02       24.08     13.81 o
 -16   6   4       57.31       65.38     16.25 o
 -14   6   4      341.76      321.91     20.35 o
 -12   6   4      218.53      224.96     15.49 o
 -10   6   4       54.54       55.97      7.86 o
  -8   6   4      313.47      339.87     26.95 o
  -6   6   4       80.80       99.02     15.33 o
  -4   6   4       96.49      103.24     14.00 o
  -2   6   4      136.32      116.34     20.33 o
   0   6   4      352.31      314.51     46.22 o
   2   6   4      135.18      160.86     34.65 o
   4   6   4       83.39       56.89     25.67 o
   6   6   4       49.57       91.54     27.80 o
   8   6   4      149.33      157.44     36.79 o
  10   6   4      247.36      254.09     19.00 o
  12   6   4        3.68       19.66      9.51 o
  14   6   4       60.67       80.53     13.12 o
  16   6   4       17.46        1.37     12.83 o
  18   6   4       15.52        3.46      9.96 o
  20   6   4       40.77       30.23     13.80 o
  22   6   4       15.41       26.01     16.89 o
 -21   7   4        6.65       33.79     21.39 o
 -19   7   4        4.87       17.15     15.48 o
 -17   7   4       13.86       14.55     22.88 o
 -15   7   4       33.39       11.75     15.40 o
 -13   7   4        1.93       14.89     10.35 o
 -11   7   4        2.48       16.52      9.20 o
  -9   7   4       49.93       57.10     25.66 o
  -7   7   4       68.22       60.14     37.64 o
  -5   7   4       12.63       13.69     26.52 o
  -3   7   4       20.26      -20.10     20.10 o
  -1   7   4        6.16       31.22     26.09 o
   1   7   4        0.64        6.42     21.39 o
   3   7   4       24.34       46.19     27.37 o
   5   7   4        2.19       23.95     23.95 o
   7   7   4       56.26       38.93     29.09 o
   9   7   4       17.74       -6.84     23.10 o
  11   7   4       11.65        5.99     24.81 o
  13   7   4       62.85       43.20     29.94 o
  15   7   4       17.68       -8.13     25.66 o
  17   7   4       11.89       21.39     27.80 o
 -12   8   4       40.27       91.96     39.35 o
 -10   8   4       76.77      106.51     41.92 o
  -8   8   4       45.77       66.30     35.93 o
  -6   8   4       19.79       20.40     12.23 o
  -4   8   4        7.69       12.15     22.24 o
  -2   8   4       56.23       20.96     28.66 o
   0   8   4       25.90       15.83     30.37 o
   2   8   4        1.31       -5.99     27.80 o
   4   8   4       24.50       27.37     29.09 o
   6   8   4        9.96      -23.10     23.10 o
   8   8   4       25.34       41.92     29.51 o
 -38   0   5        1.43        1.56     20.94 o
 -36   0   5       40.34       41.06     24.80 o
 -34   0   5       37.25       48.53     23.27 o
 -32   0   5      113.24      122.80     46.63 o
 -30   0   5       21.32       23.76     28.87 o
 -28   0   5      104.00      104.66     23.08 o
 -26   0   5       43.97       45.96     10.03 o
 -24   0   5      180.04      209.53     17.26 o
 -22   0   5       95.05       80.96     19.41 o
 -20   0   5        1.19       -0.80      9.78 o
 -18   0   5       24.29       12.28      8.33 o
 -16   0   5      267.91      287.45     17.98 o
 -14   0   5        5.04        3.55      6.90 o
 -12   0   5     1718.83     1820.83     41.69 o
 -10   0   5     7537.59     7689.57    113.55 o
  -8   0   5      335.45      340.12     17.21 o
  -6   0   5     2092.41     2166.00     44.13 o
  -4   0   5      810.88      812.17     28.73 o
  -2   0   5      552.66      463.75     19.48 o
   0   0   5      606.89      607.70     19.91 o
   2   0   5       43.74       41.72      8.06 o
   4   0   5     2003.20     2147.33     45.85 o
   6   0   5      247.83      267.07     16.76 o
   8   0   5      133.63      141.84     13.41 o
  10   0   5      130.49      145.05     14.06 o
  12   0   5      107.61      113.96     15.87 o
  14   0   5      375.78      408.74     38.74 o
  16   0   5       26.14       34.50     14.38 o
  18   0   5       20.50       13.63     12.24 o
  20   0   5        0.50        4.49     12.48 o
  22   0   5        1.24      -11.67     11.67 o
  24   0   5       10.62      -11.27     15.76 o
  26   0   5        0.28        1.78     14.27 o
  28   0   5        4.21       16.86     16.40 o
  30   0   5       42.96       38.01     19.42 o
  32   0   5        4.33       12.59     17.49 o
 -37   1   5       16.42       44.78     18.48 o
 -35   1   5       36.64       64.65     22.35 o
 -33   1   5       51.35       58.65     17.60 o
 -31   1   5        3.32       -7.54     11.33 o
 -29   1   5       10.84       16.18     12.43 o
 -27   1   5       47.17       33.91     16.30 o
 -25   1   5      566.78      562.82     26.42 o
 -23   1   5       84.57       74.77     11.60 o
 -21   1   5      253.31      238.12     16.31 o
 -19   1   5      233.94      251.69     13.94 o
 -17   1   5     1168.58     1157.69     20.54 o
 -15   1   5     1156.58     1167.93     18.82 o
 -13   1   5      131.66      137.30      5.76 o
 -11   1   5     1177.63     1134.61     20.68 o
  -9   1   5      964.07      973.67     20.58 o
  -7   1   5      125.94      153.06      7.94 o
  -5   1   5     3196.50     3343.08     38.64 o
  -3   1   5     1775.46     1783.15     22.39 o
  -1   1   5     1042.98      981.60     15.23 o
   1   1   5      871.24      843.01     14.82 o
   3   1   5      886.40      878.20     17.73 o
   5   1   5     1237.70     1233.57     23.53 o
   7   1   5     1355.39     1383.61     25.17 o
   9   1   5      111.05      118.16      9.19 o
  11   1   5      454.97      446.33     23.84 o
  13   1   5     1739.10     1796.43     40.22 o
  15   1   5       44.64       55.61      9.99 o
  17   1   5      238.49      221.55     16.29 o
  19   1   5      145.42      143.01     14.19 o
  21   1   5       99.09       79.04     12.61 o
  23   1   5       40.20       29.90     10.97 o
  25   1   5      129.77      157.13     16.93 o
  27   1   5       73.55       71.86     14.35 o
  29   1   5       17.30       33.42     16.90 o
  31   1   5        2.18        1.70     11.49 o
 -36   2   5        1.72        6.44     13.85 o
 -34   2   5        2.96      -10.82     12.80 o
 -32   2   5        8.50       24.09     13.29 o
 -30   2   5        4.57        8.40     11.19 o
 -28   2   5       49.79       30.12     16.67 o
 -26   2   5      265.98      287.49     21.81 o
 -24   2   5      537.45      494.69     26.94 o
 -22   2   5      351.20      310.03     20.18 o
 -20   2   5      118.23      146.83     11.54 o
 -18   2   5      246.66      263.51     19.76 o
 -16   2   5      349.16      344.26     10.31 o
 -14   2   5      793.15      830.63     24.63 o
 -12   2   5     1925.12     1943.77     30.69 o
 -10   2   5     1369.41     1472.57     24.68 o
  -8   2   5     1870.51     1894.13     28.91 o
  -6   2   5      615.17      562.91     13.20 o
  -4   2   5     1027.71     1022.93     17.81 o
  -2   2   5     3028.84     3016.72     41.13 o
   0   2   5      385.15      393.47      8.40 o
   2   2   5      320.30      345.58     11.46 o
   4   2   5     2535.30     2613.19     35.80 o
   6   2   5      336.94      394.27     12.40 o
   8   2   5      286.04      308.73     12.58 o
  10   2   5     1040.60     1051.89     24.33 o
  12   2   5      173.27      175.15     12.26 o
  14   2   5       76.72       67.60      9.39 o
  16   2   5      355.43      343.23     17.96 o
  18   2   5      900.66      954.26     31.67 o
  20   2   5       49.91       41.31     10.26 o
  22   2   5      130.69      127.93     15.11 o
  24   2   5        7.85       22.57     11.32 o
  26   2   5       57.57       57.41     13.49 o
  28   2   5       22.52       25.10     22.85 o
  30   2   5        6.00        6.26     12.92 o
 -35   3   5        6.04       19.15     12.16 o
 -33   3   5       41.88       45.80     20.98 o
 -31   3   5       41.11       18.45     18.09 o
 -29   3   5       24.77       28.34     10.74 o
 -27   3   5       98.65       85.56     11.52 o
 -25   3   5       74.52      108.21     20.17 o
 -23   3   5      166.39      190.64     22.13 o
 -21   3   5       99.26       98.59     16.85 o
 -19   3   5      227.63      195.55     14.85 o
 -17   3   5      826.34      861.84     23.54 o
 -15   3   5     1062.25     1019.73     21.87 o
 -13   3   5      683.80      690.37     18.19 o
 -11   3   5      161.16      167.59      8.89 o
  -9   3   5      963.61      922.58     19.48 o
  -7   3   5      215.40      224.78     18.79 o
  -5   3   5     2101.71     2219.89     37.35 o
  -3   3   5      775.71      793.19     15.34 o
  -1   3   5       42.39       44.45      6.47 o
   1   3   5      744.17      779.68     20.08 o
   3   3   5      307.25      287.20     12.18 o
   5   3   5      152.17      140.01      8.57 o
   7   3   5      339.46      369.69     11.60 o
   9   3   5       36.32       21.41      7.52 o
  11   3   5       36.63       33.05      6.78 o
  13   3   5       28.88       21.46      7.45 o
  15   3   5      126.52      110.63     12.59 o
  17   3   5       15.17       -2.10      8.88 o
  19   3   5      101.35       78.59     13.93 o
  21   3   5      185.77      186.43     18.34 o
  23   3   5       32.15       26.15     13.91 o
  25   3   5       10.93      -10.61     10.61 o
  27   3   5        1.54       -6.80     11.72 o
  29   3   5       20.85       24.21     14.15 o
 -32   4   5       19.35       36.72     24.36 o
 -30   4   5        1.92       13.30     18.08 o
 -28   4   5       16.42       31.71     25.92 o
 -26   4   5        3.02      -11.39     11.39 o
 -24   4   5       10.55       27.93     18.48 o
 -22   4   5      230.62      195.90     22.41 o
 -20   4   5       70.80       43.92     10.52 o
 -18   4   5       10.18        3.20      7.78 o
 -16   4   5       15.90       10.54      7.26 o
 -14   4   5      141.74      138.66     11.75 o
 -12   4   5       21.27       13.33      6.72 o
 -10   4   5     1515.17     1495.91     27.52 o
  -8   4   5     1044.75     1076.48     21.08 o
  -6   4   5      126.39      127.04      8.03 o
  -4   4   5      441.04      458.45     13.37 o
  -2   4   5      122.29      113.86     10.43 o
   0   4   5      352.42      344.13     12.19 o
   2   4   5      156.10      164.58      9.97 o
   4   4   5      205.11      217.79     11.95 o
   6   4   5       34.22       46.76      7.78 o
   8   4   5       12.07       -1.65     11.81 o
  10   4   5      167.11      189.35     10.67 o
  12   4   5      220.91      208.02     14.37 o
  14   4   5       98.55      113.43     12.82 o
  16   4   5      134.66      132.08     14.55 o
  18   4   5       31.89       45.64     11.79 o
  20   4   5        3.08       14.72     10.76 o
  22   4   5       19.69       38.91     12.31 o
  24   4   5       12.70        5.63     11.38 o
  26   4   5        6.20        2.83     12.10 o
  28   4   5        8.55       20.84     13.70 o
 -29   5   5       35.51       58.16     47.48 o
 -27   5   5       96.33      128.69     27.16 o
 -25   5   5       18.81      -16.47     16.47 o
 -23   5   5       14.40      -10.05     18.39 o
 -21   5   5       85.88       55.36     13.49 o
 -19   5   5      106.94      104.38     13.99 o
 -17   5   5      361.07      374.59     20.06 o
 -15   5   5       12.39       20.60      9.82 o
 -13   5   5      213.17      206.11     23.05 o
 -11   5   5       71.55       71.62      8.66 o
  -9   5   5       22.11       22.08     10.77 o
  -7   5   5      215.88      240.45     24.98 o
  -5   5   5     1488.94     1428.31     25.48 o
  -3   5   5      990.30      960.67     20.69 o
  -1   5   5      295.90      292.87     13.21 o
   1   5   5     1164.73     1108.11     30.12 o
   3   5   5      352.61      392.00     45.09 o
   5   5   5      172.93      162.80     16.04 o
   7   5   5      217.69      193.78     26.34 o
   9   5   5       11.96       43.62     12.73 o
  11   5   5       83.52       82.04     15.31 o
  13   5   5       56.84       64.82     15.34 o
  15   5   5        0.06       -2.32      7.61 o
  17   5   5       30.45       44.84     11.40 o
  19   5   5       41.40       62.21     15.06 o
  21   5   5      125.43      142.15     19.65 o
  23   5   5        5.04      -12.27     12.27 o
  25   5   5        9.10      -10.25     13.32 o
 -26   6   5       12.51       42.17     44.48 o
 -24   6   5       16.55       -1.50     15.66 o
 -22   6   5        4.85       -0.61     13.31 o
 -20   6   5       45.36       39.48     15.96 o
 -18   6   5       62.50       45.44     12.53 o
 -16   6   5        5.19       16.72     10.18 o
 -14   6   5       27.42        7.01     13.09 o
 -12   6   5       74.22       63.25     12.35 o
 -10   6   5      259.68      275.54     25.32 o
  -8   6   5       96.80      106.00     18.23 o
  -6   6   5       53.56      108.51     25.45 o
  -4   6   5      171.69      169.40     22.69 o
  -2   6   5      246.20      267.19     47.92 o
   0   6   5      242.08      232.57     21.99 o
   2   6   5       67.30       62.07     14.28 o
   4   6   5       18.68       15.31     22.24 o
   6   6   5      130.12      121.09     40.43 o
   8   6   5       47.31       51.07     14.95 o
  10   6   5       18.63        9.70     13.13 o
  12   6   5       62.68       61.55     16.06 o
  14   6   5       14.06       16.95     14.14 o
  16   6   5       15.97       24.90     15.51 o
  18   6   5       14.74       16.26     28.66 o
  20   6   5        1.96       20.39     20.32 o
 -21   7   5        9.43      -14.81     18.39 o
 -19   7   5       31.98       14.22     28.87 o
 -17   7   5       19.68        9.88     20.32 o
 -15   7   5       27.98       16.43     11.33 o
 -13   7   5       28.12       31.14     10.56 o
 -11   7   5       12.22       35.50     29.09 o
  -9   7   5       16.90       26.09     27.80 o
  -7   7   5        4.39       10.27     26.52 o
  -5   7   5      110.89       45.34     32.51 o
  -3   7   5      208.16      267.36     47.49 o
  -1   7   5       69.96      140.30     36.79 o
   1   7   5       82.14      108.22     35.50 o
   3   7   5       31.67       43.63     28.23 o
   5   7   5       13.46        4.28     25.66 o
   7   7   5       26.79       25.66     29.09 o
   9   7   5       27.98       -7.70     23.10 o
  11   7   5       46.75       82.13     35.07 o
  13   7   5        5.01       44.48     31.65 o
  15   7   5       21.68       22.67     30.80 o
 -10   8   5        6.87      -12.40     24.81 o
  -8   8   5        0.15      -27.37     27.37 o
  -6   8   5       17.47       63.73     35.07 o
  -4   8   5       22.06       82.55     35.93 o
  -2   8   5       37.67       59.46     31.65 o
   0   8   5       24.90        0.00     29.51 o
   2   8   5        1.89        0.43     27.37 o
   4   8   5        8.90      -25.24     25.24 o
   6   8   5        2.42      -24.81     25.24 o
 -36   0   6       49.50      134.52     30.57 o
 -34   0   6        4.76       32.80     20.11 o
 -32   0   6       32.67       13.23     25.02 o
 -30   0   6      143.06      205.74     31.30 o
 -28   0   6      111.01      119.07     19.85 o
 -26   0   6       45.13       28.49     14.28 o
 -24   0   6     2290.78     2340.18     66.67 o
 -22   0   6     1552.95     1480.08     48.76 o
 -20   0   6       49.54       46.80     11.42 o
 -18   0   6      132.86      166.74     16.40 o
 -16   0   6       79.62       56.18     10.58 o
 -14   0   6       11.09       18.57      8.06 o
 -12   0   6      493.16      455.42     21.99 o
 -10   0   6       95.18      100.40      7.92 o
  -8   0   6     2280.64     2268.17     47.87 o
  -6   0   6        0.61       -5.52      5.52 o
  -4   0   6       35.11       29.46      7.78 o
  -2   0   6      346.62      305.58     17.19 o
   0   0   6      374.37      430.25     22.87 o
   2   0   6      260.85      293.70     17.51 o
   4   0   6      182.88      155.33     13.92 o
   6   0   6       37.42       38.60     10.31 o
   8   0   6      746.94      759.93     27.03 o
  10   0   6      538.16      606.52     28.95 o
  12   0   6     1493.02     1539.88     52.42 o
  14   0   6      188.40      195.91     21.74 o
  16   0   6       45.63       28.81     14.19 o
  18   0   6      322.66      307.81     28.22 o
  20   0   6       61.02       34.36     18.32 o
  22   0   6        8.67       22.39     15.74 o
  24   0   6        0.20       11.84     15.40 o
  26   0   6        1.18       52.10     19.22 o
  28   0   6       86.71      117.63     34.18 o
  30   0   6       98.12      146.84     27.38 o
 -37   1   6        3.26       17.11     14.78 o
 -35   1   6       10.10        9.79     13.66 o
 -33   1   6       22.37       13.56     12.61 o
 -31   1   6        9.07       21.53     13.18 o
 -29   1   6       44.62       45.43     12.37 o
 -27   1   6       13.54       11.60     10.02 o
 -25   1   6      528.55      527.88     31.71 o
 -23   1   6      525.80      504.66     22.37 o
 -21   1   6      215.13      192.88     15.20 o
 -19   1   6       62.45       63.73      8.31 o
 -17   1   6     1151.73     1161.35     23.86 o
 -15   1   6       26.35       30.91      5.71 o
 -13   1   6       51.87       58.66      6.16 o
 -11   1   6      344.65      360.60     15.36 o
  -9   1   6     1092.19     1084.94     16.93 o
  -7   1   6     3533.82     3757.29     41.81 o
  -5   1   6     1607.35     1630.27     28.21 o
  -3   1   6      180.24      190.66      8.49 o
  -1   1   6     1333.22     1385.34     22.21 o
   1   1   6     2723.66     2699.36     38.88 o
   3   1   6     1405.14     1431.72     29.45 o
   5   1   6      139.98      127.32     11.50 o
   7   1   6      427.00      460.93     24.90 o
   9   1   6      356.14      362.56     15.45 o
  11   1   6      506.78      551.97     24.30 o
  13   1   6     1098.85     1027.65     33.23 o
  15   1   6      122.35      137.99     13.75 o
  17   1   6      369.02      388.36     21.68 o
  19   1   6       22.90       38.64     12.83 o
  21   1   6        4.13        2.51      9.16 o
  23   1   6        5.30       -1.11     10.11 o
  25   1   6       15.61       11.65     11.13 o
  27   1   6       66.44       96.72     16.24 o
  29   1   6       13.05       -0.02     11.59 o
  31   1   6       18.54       26.92     15.70 o
 -36   2   6        5.92        2.53     13.96 o
 -34   2   6       11.96       22.47     13.62 o
 -32   2   6       26.16       26.15     13.38 o
 -30   2   6       33.99       25.90     20.44 o
 -28   2   6      133.91      162.72     18.23 o
 -26   2   6       67.71       80.11     19.57 o
 -24   2   6       19.83       24.33      9.18 o
 -22   2   6      207.14      220.83     13.22 o
 -20   2   6      214.19      210.94     10.64 o
 -18   2   6      137.85      124.17      7.28 o
 -16   2   6      182.72      190.96      7.96 o
 -14   2   6      136.00      137.46      7.01 o
 -12   2   6      175.93      178.97     11.49 o
 -10   2   6     1472.04     1452.30     27.90 o
  -8   2   6     2468.50     2403.83     35.97 o
  -6   2   6      126.69      141.23      8.62 o
  -4   2   6      622.17      571.06     12.00 o
  -2   2   6     1013.88     1026.64     15.30 o
   0   2   6      381.24      391.85     10.60 o
   2   2   6     1036.32     1043.73     18.12 o
   4   2   6      537.92      503.26     17.47 o
   6   2   6     2472.93     2514.72     34.50 o
   8   2   6      868.90      844.72     19.64 o
  10   2   6      395.54      417.79     18.44 o
  12   2   6       63.18       57.19      9.40 o
  14   2   6      309.53      268.72     16.41 o
  16   2   6      369.63      402.34     23.52 o
  18   2   6      181.87      173.69     15.61 o
  20   2   6       92.39      101.39     20.53 o
  22   2   6       32.84       42.35     11.80 o
  24   2   6        5.50       12.17     12.51 o
  26   2   6       47.94       37.23     13.89 o
  28   2   6        6.63       21.54     13.23 o
  30   2   6        3.31        3.14     13.39 o
 -35   3   6       13.19       17.03     22.80 o
 -33   3   6       50.95       62.64     22.32 o
 -31   3   6        6.23        8.65     17.22 o
 -29   3   6       40.29       33.49     17.60 o
 -27   3   6       34.88       47.21     17.29 o
 -25   3   6       95.56       96.74     18.74 o
 -23   3   6      266.65      247.37     21.72 o
 -21   3   6      506.88      513.36     24.23 o
 -19   3   6      215.14      231.49     14.65 o
 -17   3   6      281.97      297.70     14.42 o
 -15   3   6       42.32       47.36      8.74 o
 -13   3   6      312.61      353.54     16.91 o
 -11   3   6      557.33      546.04     15.68 o
  -9   3   6      618.19      623.87     16.28 o
  -7   3   6      432.98      461.37     13.65 o
  -5   3   6      493.90      499.98     15.12 o
  -3   3   6      762.06      771.58     22.59 o
  -1   3   6     1553.44     1645.15     28.77 o
   1   3   6      468.36      445.85     15.25 o
   3   3   6      206.00      192.23     11.33 o
   5   3   6       47.20       56.61      5.64 o
   7   3   6       12.93       -2.46      5.36 o
   9   3   6      100.22       79.59      9.70 o
  11   3   6       75.21       71.40      9.71 o
  13   3   6       37.17       39.60      8.78 o
  15   3   6      193.57      203.98     17.45 o
  17   3   6       90.06       89.93     15.32 o
  19   3   6       31.40       43.83     15.68 o
  21   3   6       41.93       27.78     16.98 o
  23   3   6        2.44        2.86     13.93 o
  25   3   6       19.87       20.22     16.71 o
  27   3   6       26.80       25.18     14.38 o
 -32   4   6       19.37        0.41     26.95 o
 -30   4   6       37.94       51.41     21.05 o
 -28   4   6        8.13      -13.51     13.51 o
 -26   4   6       71.03       77.94     16.78 o
 -24   4   6       50.11       53.36     20.68 o
 -22   4   6       19.43       19.87      9.14 o
 -20   4   6      392.69      349.06     19.65 o
 -18   4   6      206.49      194.81     14.69 o
 -16   4   6      238.17      239.71     17.18 o
 -14   4   6      244.91      226.03     13.81 o
 -12   4   6      162.88      157.66     12.35 o
 -10   4   6       68.91       57.36      8.11 o
  -8   4   6      593.69      608.20     17.76 o
  -6   4   6     2579.96     2688.20     43.46 o
  -4   4   6      382.83      393.76     16.03 o
  -2   4   6      136.31      136.58      9.71 o
   0   4   6       34.32       26.26      8.01 o
   2   4   6      247.01      253.50     12.84 o
   4   4   6      225.38      228.80     15.02 o
   6   4   6       16.45       10.14      7.80 o
   8   4   6      172.96      190.94     24.93 o
  10   4   6      142.72      169.19     10.58 o
  12   4   6       13.17       11.72      8.40 o
  14   4   6      172.54      162.15     15.47 o
  16   4   6        1.62        5.48     14.02 o
  18   4   6       29.21       37.21     12.00 o
  20   4   6        1.96       -9.73     10.51 o
  22   4   6       19.96        7.15     11.54 o
  24   4   6       16.61       54.46     15.12 o
  26   4   6        5.28        9.83     13.35 o
 -29   5   6       15.23       13.50     17.36 o
 -27   5   6       11.40       31.76     24.52 o
 -25   5   6       14.75       -2.78     13.44 o
 -23   5   6        7.08        9.68     21.23 o
 -21   5   6        1.33        4.34     11.09 o
 -19   5   6      180.55      204.01     17.61 o
 -17   5   6      165.56      166.45     14.41 o
 -15   5   6       12.46       18.91     10.22 o
 -13   5   6      261.91      257.52     15.78 o
 -11   5   6       54.13       53.12      6.99 o
  -9   5   6       59.41       52.94      6.56 o
  -7   5   6       21.83       26.12      5.58 o
  -5   5   6      499.39      470.75     15.41 o
  -3   5   6      304.07      333.64     14.21 o
  -1   5   6     1556.39     1542.01     34.99 o
   1   5   6      640.86      614.44     44.31 o
   3   5   6      161.12      147.77     16.53 o
   5   5   6      366.32      307.41     27.80 o
   7   5   6       23.26        1.06     12.27 o
   9   5   6      408.48      391.31     33.13 o
  11   5   6       54.84       34.95     14.82 o
  13   5   6      193.01      176.19     37.32 o
  15   5   6        6.65        8.80      8.26 o
  17   5   6       64.82       64.34     12.93 o
  19   5   6        6.60       -4.37     10.61 o
  21   5   6       39.68       29.70     14.92 o
  23   5   6        5.79        0.20     14.04 o
 -26   6   6       32.14        1.77     17.15 o
 -24   6   6       16.77       18.34     16.49 o
 -22   6   6       32.48       37.72     16.49 o
 -20   6   6       44.26       44.98     15.99 o
 -18   6   6       13.47       24.52     11.57 o
 -16   6   6        8.16       18.15     10.03 o
 -14   6   6        1.50        5.20      8.74 o
 -12   6   6       13.26       10.74      7.25 o
 -10   6   6       14.42       23.85      6.85 o
  -8   6   6       75.64       74.56      9.39 o
  -6   6   6       64.12       67.21     13.30 o
  -4   6   6       48.76       41.63      9.35 o
  -2   6   6       87.45       95.25     17.83 o
   0   6   6       50.90       44.89     14.51 o
   2   6   6       22.49       25.82     27.08 o
   4   6   6      142.73      147.83     20.07 o
   6   6   6      126.95      156.23     34.22 o
   8   6   6       20.24       10.00     14.77 o
  10   6   6       25.83       23.83     40.42 o
  12   6   6       15.00       16.00     18.61 o
  14   6   6       28.49       38.79     18.82 o
  16   6   6       40.48       32.76     17.98 o
  18   6   6        7.81        9.91     16.76 o
 -19   7   6       45.32       30.94     15.61 o
 -17   7   6        2.60       29.11     12.56 o
 -15   7   6       55.45       73.14     28.02 o
 -13   7   6       40.48       55.61     33.79 o
 -11   7   6       54.63       57.75     37.64 o
  -9   7   6       66.63       67.16     35.08 o
  -7   7   6       63.92       38.93     32.08 o
  -5   7   6       42.11       96.67     37.64 o
  -3   7   6       19.55      -16.25     26.95 o
  -1   7   6       37.71       21.39     27.80 o
   1   7   6       82.83      126.19     37.22 o
   3   7   6        3.25        2.99     22.24 o
   5   7   6       41.47       -2.57     27.38 o
   7   7   6        3.35       31.65     25.24 o
   9   7   6       47.23       72.72     36.36 o
  11   7   6       20.04       29.94     32.93 o
  13   7   6       35.76      -23.10     23.10 o
  -6   8   6       13.93       -7.70     31.22 o
  -4   8   6        0.09       10.27     29.51 o
  -2   8   6       10.79       -8.98     28.66 o
   0   8   6        8.60       27.80     32.93 o
 -36   0   7        0.32        9.51     20.17 o
 -34   0   7      114.34       82.10     33.79 o
 -32   0   7       66.34       93.33     25.68 o
 -30   0   7       10.99       -5.62     14.77 o
 -28   0   7       55.36       64.89     21.11 o
 -26   0   7      105.36      152.62     20.82 o
 -24   0   7     1137.76     1168.17     44.45 o
 -22   0   7      219.36      214.20     19.34 o
 -20   0   7     1272.24     1273.17     38.70 o
 -18   0   7      825.51      752.09     32.73 o
 -16   0   7        3.66        1.84      9.54 o
 -14   0   7     1941.91     2035.28     50.71 o
 -12   0   7      577.54      599.58     23.25 o
 -10   0   7     1541.07     1512.41     32.79 o
  -8   0   7     1261.98     1296.94     45.52 o
  -6   0   7      307.70      327.07     18.94 o
  -4   0   7       48.01       44.54      9.26 o
  -2   0   7     1162.32     1192.68     32.94 o
   0   0   7      327.51      346.72     20.12 o
   2   0   7       20.72       32.28     10.75 o
   4   0   7      140.43      136.26     14.44 o
   6   0   7      492.72      544.83     29.91 o
   8   0   7        5.94        5.57      9.24 o
  10   0   7       45.29       43.98     12.03 o
  12   0   7      221.60      249.18     24.19 o
  14   0   7      391.07      403.55     31.17 o
  16   0   7      743.72      733.50     46.82 o
  18   0   7        2.78        9.26     12.75 o
  20   0   7        3.34       -7.93     12.93 o
  22   0   7        1.35        0.77     14.06 o
  24   0   7        1.50        4.81     14.36 o
  26   0   7        1.85       37.09     18.02 o
  28   0   7       12.93       26.08     34.07 o
 -35   1   7       23.98       27.28     15.73 o
 -33   1   7       17.81       27.28     13.53 o
 -31   1   7       25.27       11.34     12.57 o
 -29   1   7      129.83      125.36     16.23 o
 -27   1   7       66.60       49.50     12.39 o
 -25   1   7      379.25      382.94     23.15 o
 -23   1   7      166.43      160.50     13.42 o
 -21   1   7        1.23       -3.62      6.93 o
 -19   1   7      956.37      916.13     23.96 o
 -17   1   7      573.24      573.02     23.64 o
 -15   1   7        0.59       -4.68      4.68 o
 -13   1   7      133.91      132.07      8.61 o
 -11   1   7       23.39       28.26      4.85 o
  -9   1   7      735.92      789.05     15.48 o
  -7   1   7      107.46      118.37      7.67 o
  -5   1   7        6.16        2.72      3.97 o
  -3   1   7       95.02       85.60      7.37 o
  -1   1   7      767.92      768.25     18.02 o
   1   1   7      309.48      328.81     13.74 o
   3   1   7     1369.95     1364.78     28.02 o
   5   1   7     1077.34     1079.18     23.32 o
   7   1   7      576.93      584.02     20.02 o
   9   1   7      383.11      425.63     18.10 o
  11   1   7       30.85       26.25      8.00 o
  13   1   7      364.84      327.39     19.78 o
  15   1   7       98.93       94.45     12.48 o
  17   1   7      314.42      356.41     23.66 o
  19   1   7      346.36      356.44     27.78 o
  21   1   7       94.83      117.67     15.59 o
  23   1   7       41.12       37.93     11.67 o
  25   1   7       18.56        0.47     11.61 o
  27   1   7       12.37       29.77     14.14 o
  29   1   7       13.57       40.83     15.80 o
 -34   2   7        4.31       -3.87     12.19 o
 -32   2   7       15.45       10.67     16.81 o
 -30   2   7       38.52       34.85     11.60 o
 -28   2   7       40.17       44.47     11.35 o
 -26   2   7       43.26       30.89     10.39 o
 -24   2   7       39.28       31.39      9.79 o
 -22   2   7       97.44       66.52     11.13 o
 -20   2   7      211.70      219.98     11.98 o
 -18   2   7       16.86       24.01      5.03 o
 -16   2   7      480.36      459.46     13.54 o
 -14   2   7      636.28      622.40     13.76 o
 -12   2   7      161.72      166.76      8.64 o
 -10   2   7      365.99      376.46     16.42 o
  -8   2   7      143.36      147.28      6.34 o
  -6   2   7      173.57      175.08      7.06 o
  -4   2   7      760.72      807.33     14.01 o
  -2   2   7      172.77      174.35      7.70 o
   0   2   7      358.78      351.28     10.88 o
   2   2   7       85.06       85.08      8.41 o
   4   2   7      456.15      474.50     14.53 o
   6   2   7      756.31      763.32     24.09 o
   8   2   7      204.61      226.86     12.72 o
  10   2   7      191.70      215.03     13.04 o
  12   2   7       81.81      101.81     12.80 o
  14   2   7      621.13      589.34     24.77 o
  16   2   7      283.27      304.66     20.12 o
  18   2   7       81.35       80.42     13.55 o
  20   2   7      203.44      167.62     18.82 o
  22   2   7       87.18       92.93     16.09 o
  24   2   7        2.79      -10.52     12.00 o
  26   2   7       80.75       84.78     16.80 o
  28   2   7        3.32       18.57     14.73 o
 -33   3   7       28.77       36.32     16.35 o
 -31   3   7        6.79       16.11     13.88 o
 -29   3   7       25.29       16.52     14.70 o
 -27   3   7       12.60        4.41     12.28 o
 -25   3   7       11.69       15.84     12.90 o
 -23   3   7       27.99       29.63     12.69 o
 -21   3   7       72.44       62.85     12.37 o
 -19   3   7      121.31      106.97     10.58 o
 -17   3   7      896.00      894.25     32.43 o
 -15   3   7      427.97      435.71     20.07 o
 -13   3   7      362.31      346.15     14.84 o
 -11   3   7     1073.22     1073.00     22.85 o
  -9   3   7      231.41      229.65     11.87 o
  -7   3   7       17.78       16.99      5.86 o
  -5   3   7      569.63      542.00     16.51 o
  -3   3   7       76.25       79.04      8.63 o
  -1   3   7      142.91      129.25      9.77 o
   1   3   7      149.99      157.52     10.70 o
   3   3   7      196.68      191.90      7.38 o
   5   3   7      188.25      192.53     12.32 o
   7   3   7        2.01        0.78      5.18 o
   9   3   7       13.98       -3.45      6.78 o
  11   3   7      167.44      182.27     17.00 o
  13   3   7      154.44      137.56     15.38 o
  15   3   7       38.28       35.90     11.93 o
  17   3   7       18.78       16.61     12.88 o
  19   3   7        6.21       -5.40     10.35 o
  21   3   7        9.67       29.36     12.82 o
  23   3   7        0.12       -3.60     11.76 o
  25   3   7       24.05       16.22     14.05 o
  27   3   7        0.60       10.35     14.18 o
 -32   4   7       44.74       37.56     28.73 o
 -30   4   7       11.78       14.79     14.69 o
 -28   4   7       11.77        3.07     13.47 o
 -26   4   7       23.43       32.91     14.75 o
 -24   4   7        0.38        1.64     11.55 o
 -22   4   7        5.56        7.68     11.70 o
 -20   4   7       56.09       58.61     15.59 o
 -18   4   7      190.39      196.27     14.98 o
 -16   4   7      746.35      680.78     24.10 o
 -14   4   7      633.25      694.48     33.69 o
 -12   4   7       50.06       42.89      9.16 o
 -10   4   7       66.72       69.24     10.88 o
  -8   4   7      417.62      371.38     18.75 o
  -6   4   7     1090.76     1115.63     25.83 o
  -4   4   7       35.49       26.59      8.43 o
  -2   4   7      526.00      511.73     18.64 o
   0   4   7      356.54      346.29     19.09 o
   2   4   7      141.18      136.15     13.47 o
   4   4   7      667.08      640.14     26.55 o
   6   4   7      343.22      311.89     21.69 o
   8   4   7      170.80      187.20     27.23 o
  10   4   7        4.68       -4.86      7.41 o
  12   4   7       73.88       90.67     14.01 o
  14   4   7       26.97       33.68     11.99 o
  16   4   7       60.01       66.92     14.50 o
  18   4   7       17.82        8.99     12.46 o
  20   4   7       27.63       20.66     13.16 o
  22   4   7        5.00       -2.74     13.95 o
  24   4   7        1.55       -8.00     12.78 o
 -29   5   7        0.12       -8.35     16.78 o
 -27   5   7        2.49       -4.67     17.13 o
 -25   5   7       10.70       11.20     25.52 o
 -23   5   7       41.06       17.45     15.25 o
 -21   5   7        6.71        0.93     18.73 o
 -19   5   7       16.58        9.80     12.78 o
 -17   5   7       66.47       60.11     11.12 o
 -15   5   7       18.34        3.52      8.25 o
 -13   5   7       84.86       90.01     10.85 o
 -11   5   7       32.70       29.04      8.58 o
  -9   5   7      123.64      118.55     12.20 o
  -7   5   7      137.22      146.93     16.06 o
  -5   5   7      150.78      149.79     20.36 o
  -3   5   7       36.28       34.16      8.70 o
  -1   5   7      686.47      663.55     27.44 o
   1   5   7      143.65      127.10     22.79 o
   3   5   7      103.47      161.00     24.22 o
   5   5   7       12.03       22.87     13.58 o
   7   5   7       87.51       82.84     17.35 o
   9   5   7       64.79       51.44     16.51 o
  11   5   7       56.32       65.92     17.69 o
  13   5   7      151.66      132.37     21.76 o
  15   5   7       19.95        8.21     14.91 o
  17   5   7       19.90       11.75     10.12 o
  19   5   7        1.77       -1.29     11.11 o
  21   5   7       26.02       21.51     14.00 o
 -24   6   7        2.10        8.22     15.40 o
 -22   6   7       10.34        2.59     13.76 o
 -20   6   7       71.07       83.44     17.97 o
 -18   6   7       36.77       32.44     16.95 o
 -16   6   7       51.81       66.87     13.63 o
 -14   6   7        7.84       28.52     13.71 o
 -12   6   7       50.73       50.50     24.81 o
 -10   6   7       26.80       41.16     11.13 o
  -8   6   7       20.98        4.14      8.12 o
  -6   6   7       16.19       13.05      8.86 o
  -4   6   7       19.06        9.45      9.35 o
  -2   6   7       57.30       50.25     11.91 o
   0   6   7       22.06        0.30     19.39 o
   2   6   7       82.71       81.83     17.75 o
   4   6   7       68.35       94.56     19.88 o
   6   6   7       22.72       37.69     15.15 o
   8   6   7       53.66       42.36     18.69 o
  10   6   7       22.34       10.81     33.36 o
  12   6   7       25.84       16.65     17.11 o
  14   6   7       36.75       36.24     18.75 o
  16   6   7       21.00      -10.27     55.18 o
 -17   7   7        9.96       15.37     25.88 o
 -15   7   7       84.09      143.30     48.76 o
 -13   7   7       31.66        9.41     35.07 o
 -11   7   7       29.32        9.41     30.37 o
  -9   7   7       20.80       30.37     29.09 o
  -7   7   7       57.99       53.04     32.51 o
  -5   7   7       10.60       60.74     30.37 o
  -3   7   7       43.64       -0.43     29.09 o
  -1   7   7        9.99        1.28     30.80 o
   1   7   7        5.88       10.61     17.23 o
   3   7   7       26.54       13.45     16.23 o
   5   7   7       23.79       12.83     16.47 o
   7   7   7       43.90       37.22     18.66 o
   9   7   7        0.11       12.49     15.79 o
  11   7   7       31.43       53.04     18.65 o
 -36   0   8       61.94       39.96     25.89 o
 -34   0   8       33.33       54.75     32.51 o
 -32   0   8      106.91      132.56     28.04 o
 -30   0   8       16.34       42.11     29.51 o
 -28   0   8       30.21       52.94     20.66 o
 -26   0   8        4.52       -6.62     15.56 o
 -24   0   8      296.44      358.02     25.84 o
 -22   0   8        0.33        5.74     10.70 o
 -20   0   8       57.22       58.20     14.93 o
 -18   0   8     1356.89     1434.96     41.55 o
 -16   0   8      611.64      650.96     30.47 o
 -14   0   8       78.29       74.02     12.64 o
 -12   0   8        2.51       -2.53      5.47 o
 -10   0   8       17.10       20.34      9.94 o
  -8   0   8      143.84      138.35     14.32 o
  -6   0   8     1212.60     1291.93     35.73 o
  -4   0   8      868.23      832.03     37.67 o
  -2   0   8      589.43      680.00     29.67 o
   0   0   8       34.07       24.21      9.42 o
   2   0   8      322.53      362.50     22.52 o
   4   0   8       16.38        0.22      8.66 o
   6   0   8       26.04       12.66      9.80 o
   8   0   8      137.29      164.31     17.78 o
  10   0   8      334.30      302.22     23.63 o
  12   0   8      232.29      227.15     22.03 o
  14   0   8        0.39      -11.88     12.78 o
  16   0   8      237.32      215.87     26.32 o
  18   0   8      170.51      195.21     25.16 o
  20   0   8       91.26      119.52     22.13 o
  22   0   8       87.23       82.90     21.33 o
  24   0   8        0.00      -14.17     14.17 o
  26   0   8        0.01        8.00     18.00 o
 -35   1   8       33.69       45.81     17.22 o
 -33   1   8       17.33       14.22     13.39 o
 -31   1   8       38.19       60.15     15.78 o
 -29   1   8        6.71        5.94     12.61 o
 -27   1   8       19.02       16.93     11.78 o
 -25   1   8      164.13      150.82     13.83 o
 -23   1   8      475.94      435.44     20.67 o
 -21   1   8      111.75      126.61     11.97 o
 -19   1   8       73.27       80.73      9.32 o
 -17   1   8      285.74      270.74     13.89 o
 -15   1   8      722.14      738.22     19.09 o
 -13   1   8      823.78      804.18     18.95 o
 -11   1   8      220.18      226.73     10.20 o
  -9   1   8       87.89       84.61      7.05 o
  -7   1   8      146.20      140.48      8.46 o
  -5   1   8      841.24      833.52     18.43 o
  -3   1   8      461.72      459.26     15.82 o
  -1   1   8       44.75       50.20      7.81 o
   1   1   8      436.40      442.60     18.85 o
   3   1   8      250.88      249.91     13.52 o
   5   1   8       83.97       69.96      9.05 o
   7   1   8       38.54       29.55      7.83 o
   9   1   8       36.79       50.37      9.16 o
  11   1   8       70.09       54.43      9.72 o
  13   1   8       41.41       38.67     10.62 o
  15   1   8      111.43      111.16     14.27 o
  17   1   8      411.11      443.21     26.67 o
  19   1   8       57.65       50.19     12.23 o
  21   1   8       14.98       12.06     10.94 o
  23   1   8       78.59       71.93     18.30 o
  25   1   8       40.75       42.26     16.00 o
  27   1   8       24.22       25.26     15.53 o
 -34   2   8       27.49       40.61     15.17 o
 -32   2   8       39.52       55.61     14.71 o
 -30   2   8       40.74       60.32     13.46 o
 -28   2   8       10.40       -0.96      9.76 o
 -26   2   8        6.65       19.67     15.74 o
 -24   2   8      140.28      146.11     17.56 o
 -22   2   8       86.75       67.72      9.92 o
 -20   2   8        8.94        1.78      6.55 o
 -18   2   8       68.96       73.10      6.28 o
 -16   2   8      164.48      164.78      8.87 o
 -14   2   8      134.74      155.89     11.05 o
 -12   2   8       93.16      100.16      6.89 o
 -10   2   8      142.24      155.53      7.67 o
  -8   2   8      322.83      299.07     16.93 o
  -6   2   8      187.06      191.89      8.18 o
  -4   2   8       42.96       39.38      5.67 o
  -2   2   8      351.45      346.39     12.12 o
   0   2   8      324.82      324.74     16.08 o
   2   2   8       55.32       54.95      7.21 o
   4   2   8      186.64      213.04     11.10 o
   6   2   8       31.42       29.84      7.24 o
   8   2   8        5.70        8.16      8.18 o
  10   2   8       86.08       61.25      9.20 o
  12   2   8      227.96      200.05     15.00 o
  14   2   8       62.85       50.69     12.47 o
  16   2   8       84.09       66.10     13.98 o
  18   2   8       43.99       10.52     11.88 o
  20   2   8       21.69       10.28     12.62 o
  22   2   8       32.14       23.93     13.50 o
  24   2   8       25.44       43.98     14.57 o
  26   2   8       12.03       20.08     15.19 o
 -33   3   8       27.46       60.22     20.06 o
 -31   3   8       29.27       29.74     16.39 o
 -29   3   8       16.36       14.48     22.43 o
 -27   3   8       13.30       11.58     17.10 o
 -25   3   8       52.22       19.17     15.25 o
 -23   3   8       25.77       28.86     13.13 o
 -21   3   8      178.72      182.50     18.28 o
 -19   3   8      407.54      409.68     18.51 o
 -17   3   8       36.34       20.05      8.23 o
 -15   3   8      138.60      159.98     27.19 o
 -13   3   8       31.06       39.30     10.85 o
 -11   3   8      434.84      410.72     24.08 o
  -9   3   8      864.05      955.12     32.74 o
  -7   3   8      298.02      301.12     14.44 o
  -5   3   8      153.52      158.79     13.40 o
  -3   3   8      149.31      140.47     11.97 o
  -1   3   8     1178.26     1199.84     28.44 o
   1   3   8      684.23      683.45     23.53 o
   3   3   8      158.15      162.19      9.19 o
   5   3   8      281.80      289.10     17.88 o
   7   3   8      244.32      242.55     14.87 o
   9   3   8      263.42      249.14     15.08 o
  11   3   8       80.99       52.62     11.06 o
  13   3   8       14.06       -8.59      8.59 o
  15   3   8        3.25       23.11     11.04 o
  17   3   8        2.46       -4.68     10.56 o
  19   3   8        7.41       24.71     12.40 o
  21   3   8       16.15       21.38     13.56 o
  23   3   8       41.75       45.12     15.27 o
  25   3   8        2.12       -4.92     13.82 o
 -30   4   8       11.44       40.40     16.86 o
 -28   4   8       30.19       31.65     21.05 o
 -26   4   8      113.73      137.11     27.96 o
 -24   4   8       13.03       14.07     13.32 o
 -22   4   8        8.01        5.10     11.80 o
 -20   4   8       38.87       46.81     13.95 o
 -18   4   8       31.30        5.43      7.85 o
 -16   4   8       46.44       56.72     10.00 o
 -14   4   8      115.10      118.54     12.97 o
 -12   4   8      129.25      139.63     15.08 o
 -10   4   8      629.25      627.44     25.48 o
  -8   4   8      114.70      104.13     15.55 o
  -6   4   8     1112.57     1109.75     32.98 o
  -4   4   8       67.12       69.52     11.28 o
  -2   4   8       25.97       17.61      9.24 o
   0   4   8       31.63       27.33      9.32 o
   2   4   8       68.80       60.42     11.23 o
   4   4   8      762.27      744.90     33.90 o
   6   4   8      370.79      330.31     24.05 o
   8   4   8      378.28      388.33     37.00 o
  10   4   8       20.22       16.14     10.93 o
  12   4   8       53.79       66.90     13.11 o
  14   4   8       36.91       27.00     12.41 o
  16   4   8        9.82       18.87     12.74 o
  18   4   8       51.01       40.89     14.91 o
  20   4   8       28.00       45.08     15.61 o
  22   4   8       45.81       68.66     27.84 o
 -27   5   8        9.11       -0.37     16.41 o
 -25   5   8       26.81       41.46     17.28 o
 -23   5   8        7.69       -9.68     13.22 o
 -21   5   8       30.45       38.68     37.95 o
 -19   5   8       38.03       26.45     14.24 o
 -17   5   8       37.42       33.62     13.58 o
 -15   5   8      153.47      165.47     14.23 o
 -13   5   8      130.18      122.28     13.51 o
 -11   5   8      123.87      146.21     14.42 o
  -9   5   8       31.49       37.98      9.87 o
  -7   5   8        5.07       -1.52      8.20 o
  -5   5   8       30.07       11.65      8.80 o
  -3   5   8       66.24       59.11     13.71 o
  -1   5   8       32.28       56.60     24.94 o
   1   5   8       50.23       89.36     17.53 o
   3   5   8       16.39        4.10     11.37 o
   5   5   8       22.97       18.71     14.46 o
   7   5   8       17.69        0.18     19.80 o
   9   5   8       23.30        7.74     14.63 o
  11   5   8        6.41       -6.75     13.32 o
  13   5   8       31.41       65.50     18.85 o
  15   5   8       43.55       48.95     21.62 o
  17   5   8        1.50       12.49     19.94 o
  19   5   8        2.29        2.46     12.72 o
 -22   6   8       23.03       28.50     15.86 o
 -20   6   8       90.04       81.03     23.23 o
 -18   6   8       21.08       38.95     14.78 o
 -16   6   8       10.88       23.97     13.28 o
 -14   6   8       77.77       35.60     24.22 o
 -12   6   8       38.55       27.80     30.15 o
 -10   6   8       15.19       13.28     10.11 o
  -8   6   8      177.96      188.62     21.60 o
  -6   6   8      101.42      123.24     16.10 o
  -4   6   8       18.01       17.55     13.40 o
  -2   6   8       25.96       13.79     10.97 o
   0   6   8       11.22       29.43     15.72 o
   2   6   8       16.31       14.25     15.72 o
   4   6   8        7.26       -4.52     16.48 o
   6   6   8       18.88       26.41     15.77 o
   8   6   8       43.06       42.42     18.94 o
  10   6   8       42.27       54.09     21.77 o
  12   6   8        1.48      -16.46     16.46 o
  14   6   8       46.55       38.24     24.17 o
 -15   7   8      149.61      191.84     39.92 o
 -13   7   8       24.37       27.02     25.27 o
 -11   7   8        3.98        2.57     33.79 o
  -9   7   8        1.36      -18.82     31.65 o
  -7   7   8       16.16        8.35     12.56 o
  -5   7   8       77.07      125.76     42.78 o
  -3   7   8       53.79       86.12     24.66 o
  -1   7   8       63.91       85.11     24.02 o
   1   7   8       28.79       16.37     18.03 o
   3   7   8       59.09       12.19     18.91 o
   5   7   8       49.33       15.83     19.14 o
   7   7   8       19.27       17.60     28.23 o
 -34   0   9       13.87       17.82     20.75 o
 -32   0   9       71.88       61.99     23.74 o
 -30   0   9       51.88       68.61     33.58 o
 -28   0   9       93.16       28.32     19.41 o
 -26   0   9       34.82       31.66     20.67 o
 -24   0   9      480.90      526.47     36.96 o
 -22   0   9      123.48       92.01     18.65 o
 -20   0   9       29.13       29.73     11.63 o
 -18   0   9        9.05        9.97     10.09 o
 -16   0   9       23.57        4.63     10.70 o
 -14   0   9     1352.21     1324.35     31.90 o
 -12   0   9      347.56      354.71     18.41 o
 -10   0   9        6.02        0.16      7.48 o
  -8   0   9      183.78      200.91     17.48 o
  -6   0   9      199.33      203.19     25.56 o
  -4   0   9       56.36       56.01     11.69 o
  -2   0   9       60.61       72.05     12.88 o
   0   0   9      283.90      253.27     19.99 o
   2   0   9     1210.46     1154.09     37.29 o
   4   0   9     1687.12     1690.59     47.24 o
   6   0   9      441.86      414.83     29.84 o
   8   0   9      989.99     1056.64     38.80 o
  10   0   9        0.48       -8.96      8.96 o
  12   0   9      132.13      144.32     19.21 o
  14   0   9       61.09       60.35     18.80 o
  16   0   9      240.12      189.63     35.61 o
  18   0   9       61.75       76.59     28.94 o
  20   0   9        0.46      -14.65     14.65 o
  22   0   9        9.21       10.51     18.04 o
  24   0   9       19.30       -1.11     18.43 o
 -33   1   9       31.05       16.85     14.14 o
 -31   1   9       20.76        7.52     13.22 o
 -29   1   9       32.40       38.87     14.31 o
 -27   1   9       24.53       -7.09      9.71 o
 -25   1   9        0.52       -1.68      8.28 o
 -23   1   9      178.06      201.72     15.93 o
 -21   1   9      196.35      220.38     15.42 o
 -19   1   9      573.23      556.68     24.47 o
 -17   1   9      234.00      259.99     18.11 o
 -15   1   9       36.10       24.04      7.49 o
 -13   1   9      227.65      225.48     11.51 o
 -11   1   9      805.51      854.96     23.66 o
  -9   1   9       35.70       28.72      6.69 o
  -7   1   9      180.65      177.81     10.81 o
  -5   1   9       12.08       12.78      6.11 o
  -3   1   9      983.06      875.81     20.97 o
  -1   1   9     2173.77     2130.96     37.03 o
   1   1   9      149.34      169.14     12.23 o
   3   1   9       28.20       30.42      8.01 o
   5   1   9      274.94      300.67     16.10 o
   7   1   9      344.89      355.62     18.06 o
   9   1   9      319.10      326.72     30.43 o
  11   1   9      448.13      470.37     21.63 o
  13   1   9       43.08       61.95     12.79 o
  15   1   9       40.47       26.05     11.15 o
  17   1   9       29.96       27.61     11.49 o
  19   1   9        0.08       -1.90     11.84 o
  21   1   9       64.85       41.94     14.99 o
  23   1   9       60.28       71.95     19.50 o
  25   1   9        7.51       -3.52     13.39 o
 -32   2   9       11.52       30.89     28.71 o
 -30   2   9       34.20       38.80     14.73 o
 -28   2   9       41.03       50.98     12.08 o
 -26   2   9       36.27       47.32     13.19 o
 -24   2   9       17.27        9.91      8.01 o
 -22   2   9       12.14       11.05      7.63 o
 -20   2   9       81.09       89.79     10.86 o
 -18   2   9      192.47      204.10     11.52 o
 -16   2   9      434.40      495.61     13.92 o
 -14   2   9      441.30      468.11     14.63 o
 -12   2   9       72.05       83.05      7.42 o
 -10   2   9       16.46       18.11      5.11 o
  -8   2   9      247.93      268.64     11.47 o
  -6   2   9      100.45       87.29      8.52 o
  -4   2   9       22.84       18.12      5.88 o
  -2   2   9      305.04      337.43     13.15 o
   0   2   9      283.22      265.12     14.42 o
   2   2   9       11.09       12.14      6.52 o
   4   2   9       64.19       52.55      8.90 o
   6   2   9        0.60        2.46      7.05 o
   8   2   9      131.59      120.31     12.46 o
  10   2   9      310.49      306.99     18.92 o
  12   2   9       63.04       53.21     11.75 o
  14   2   9       31.00        9.54     11.58 o
  16   2   9       29.88       30.38     12.63 o
  18   2   9       13.29       24.03     13.20 o
  20   2   9       13.29        4.36     12.74 o
  22   2   9        4.97      -11.04     12.44 o
  24   2   9        0.56       -5.13     13.57 o
 -31   3   9       56.40      100.95     21.41 o
 -29   3   9       21.19        5.47     14.68 o
 -27   3   9        0.96       -7.85     12.96 o
 -25   3   9        0.81       10.59     13.24 o
 -23   3   9       12.17       19.36     11.72 o
 -21   3   9       80.63      100.92     15.48 o
 -19   3   9       43.27       30.31     12.95 o
 -17   3   9       35.60       49.58     10.20 o
 -15   3   9      856.88      903.26     35.29 o
 -13   3   9      771.61      790.82     32.56 o
 -11   3   9      308.94      272.94     20.37 o
  -9   3   9      351.02      365.33     20.53 o
  -7   3   9      857.02      851.48     29.61 o
  -5   3   9      721.33      686.20     28.09 o
  -3   3   9       30.69       18.19      9.76 o
  -1   3   9       33.23       31.11     12.13 o
   1   3   9       54.47       48.66      6.12 o
   3   3   9       67.86       56.34      8.35 o
   5   3   9      322.89      319.36     16.29 o
   7   3   9      409.64      444.99     20.92 o
   9   3   9      124.82      127.54     13.14 o
  11   3   9       75.72       61.32     12.16 o
  13   3   9      144.13      163.54     18.14 o
  15   3   9       51.03       29.26     13.17 o
  17   3   9       12.42        1.99     11.85 o
  19   3   9        7.88        6.65     12.37 o
  21   3   9       13.55       -8.93     12.57 o
 -28   4   9        0.33        6.96     14.57 o
 -26   4   9        0.11        9.15     13.91 o
 -24   4   9       84.82      127.52     20.21 o
 -22   4   9       38.23       28.03     14.28 o
 -20   4   9       33.56       13.71     11.34 o
 -18   4   9       26.98       25.03     11.75 o
 -16   4   9       53.58       22.04     11.45 o
 -14   4   9       35.33       30.90     14.25 o
 -12   4   9       60.85       37.13     14.54 o
 -10   4   9      228.30      233.64     20.49 o
  -8   4   9       87.12      106.18     14.19 o
  -6   4   9      253.01      245.63     17.84 o
  -4   4   9      575.68      551.22     25.87 o
  -2   4   9      429.73      417.13     22.82 o
   0   4   9      424.04      438.51     24.05 o
   2   4   9      364.11      358.56     23.86 o
   4   4   9      135.77      114.78     18.99 o
   6   4   9       10.23       30.94     12.30 o
   8   4   9       53.12       64.77     15.76 o
  10   4   9       20.78       18.54     12.22 o
  12   4   9       29.62       63.69     14.51 o
  14   4   9        2.31        4.71     11.57 o
  16   4   9        4.96        4.42     12.60 o
  18   4   9       11.35       25.42     14.25 o
  20   4   9       21.86       43.24     17.29 o
 -25   5   9       64.82       61.79     22.33 o
 -23   5   9        9.70        4.33     14.14 o
 -21   5   9       24.18       13.74     15.22 o
 -19   5   9        0.43        7.78     18.57 o
 -17   5   9       22.67       13.04     12.34 o
 -15   5   9       37.86       47.81     13.60 o
 -13   5   9        9.93       16.19     10.49 o
 -11   5   9      128.24      143.87     15.26 o
  -9   5   9       24.35       35.01     11.32 o
  -7   5   9      108.34      139.18     18.10 o
  -5   5   9       95.29       83.15     25.07 o
  -3   5   9      137.81      139.89     24.45 o
  -1   5   9      120.45      123.92     17.69 o
   1   5   9      125.02      106.98     17.67 o
   3   5   9      106.27      109.64     17.74 o
   5   5   9       32.04       31.75     17.09 o
   7   5   9       10.31      -13.44     13.44 o
   9   5   9        6.08       15.24     17.20 o
  11   5   9       14.86       27.70     16.78 o
  13   5   9        8.21        2.03     16.95 o
  15   5   9        1.15      -13.45     15.56 o
 -20   6   9       12.37       12.22     16.89 o
 -18   6   9       13.05       19.85     15.73 o
 -16   6   9       70.93       78.56     18.82 o
 -14   6   9       69.26       98.67     18.96 o
 -12   6   9       59.82       69.43     15.53 o
 -10   6   9      116.29      145.34     18.20 o
  -8   6   9       49.91       47.08     14.76 o
  -6   6   9        5.32       14.72     12.96 o
  -4   6   9       59.45       68.00     18.46 o
  -2   6   9        5.43        4.05     12.15 o
   0   6   9       11.78       15.80     12.90 o
   2   6   9       90.40       51.80     19.35 o
   4   6   9       50.31       40.93     20.21 o
   6   6   9       84.55       70.00     32.70 o
   8   6   9       39.28       34.77     25.58 o
  10   6   9        2.57      -15.97     15.97 o
  -9   7   9        6.56       -0.50     12.48 o
  -7   7   9        0.44       10.11     16.07 o
  -5   7   9       32.31       62.46     23.77 o
  -3   7   9       28.75        1.30     19.86 o
  -1   7   9      162.85      141.94     38.29 o
 -32   0  10       13.13       18.50     21.78 o
 -30   0  10        0.26       -1.48     17.33 o
 -28   0  10        5.91       22.96     16.09 o
 -26   0  10        4.93      -13.45     13.85 o
 -24   0  10      126.44      158.29     23.17 o
 -22   0  10      172.04      139.52     22.09 o
 -20   0  10       71.90       76.88     16.99 o
 -18   0  10      229.89      199.71     19.78 o
 -16   0  10       35.02       36.63     11.49 o
 -14   0  10        6.51       -3.00      6.93 o
 -12   0  10      143.23      171.72     17.86 o
 -10   0  10      485.51      494.69     23.62 o
  -8   0  10      261.39      238.30     22.53 o
  -6   0  10      292.05      259.86     20.64 o
  -4   0  10       11.40        9.90     10.13 o
  -2   0  10      150.89      185.54     18.78 o
   0   0  10       18.78        5.77     16.30 o
   2   0  10      788.24      779.16     47.29 o
   4   0  10     1284.31     1341.74     43.46 o
   6   0  10        8.32       12.45     11.97 o
   8   0  10      674.24      705.02     48.20 o
  10   0  10        6.16       -2.24     13.15 o
  12   0  10        9.32       44.66     14.47 o
  14   0  10       59.40       45.40     18.34 o
  16   0  10        7.20       17.53     18.27 o
  18   0  10        0.67       -5.40     15.49 o
  20   0  10        1.12        8.85     21.45 o
  22   0  10       18.68       68.74     31.22 o
 -33   1  10       12.42       24.61     14.52 o
 -31   1  10        4.05        5.58     12.90 o
 -29   1  10       25.53       21.28     13.19 o
 -27   1  10       92.53       79.10     15.01 o
 -25   1  10        2.65       -6.99      9.01 o
 -23   1  10      106.42       96.77     12.59 o
 -21   1  10       27.65       24.90     10.77 o
 -19   1  10      122.37      106.52     11.85 o
 -17   1  10        9.10       -4.21      7.14 o
 -15   1  10      177.01      183.58     13.50 o
 -13   1  10      291.54      276.59     17.04 o
 -11   1  10      318.98      299.83     15.10 o
  -9   1  10       90.43      100.00      9.49 o
  -7   1  10      274.05      262.47     13.39 o
  -5   1  10      153.07      175.32     11.61 o
  -3   1  10      354.20      350.77     15.83 o
  -1   1  10       17.78        0.23      6.70 o
   1   1  10      548.48      533.79     21.10 o
   3   1  10      165.69      157.93     12.90 o
   5   1  10       24.41       30.35      8.55 o
   7   1  10      205.16      212.14     15.02 o
   9   1  10      188.25      189.14     15.01 o
  11   1  10      133.52      164.58     15.38 o
  13   1  10        4.42       -1.39      9.65 o
  15   1  10       50.94       71.88     15.19 o
  17   1  10       20.95       33.67     14.01 o
  19   1  10       62.70       88.35     17.96 o
  21   1  10       31.82       55.10     16.48 o
 -32   2  10       20.78       15.52     22.66 o
 -30   2  10        2.83      -11.11     11.11 o
 -28   2  10       21.33       51.67     22.31 o
 -26   2  10       31.18       31.25     15.78 o
 -24   2  10       36.59       38.71     10.09 o
 -22   2  10      282.00      294.12     17.91 o
 -20   2  10      230.74      249.30     22.96 o
 -18   2  10      234.58      215.80     14.90 o
 -16   2  10      173.51      163.94     13.08 o
 -14   2  10      161.80      175.86     13.33 o
 -12   2  10      420.33      436.38     20.19 o
 -10   2  10      756.25      704.19     23.09 o
  -8   2  10      369.04      360.26     17.81 o
  -6   2  10       64.78       63.44      8.72 o
  -4   2  10       45.68       25.44      7.61 o
  -2   2  10      277.79      282.51     23.25 o
   0   2  10      174.51      187.62     13.11 o
   2   2  10      899.84      934.39     26.84 o
   4   2  10      116.34       91.68     11.34 o
   6   2  10       12.37        3.19      8.55 o
   8   2  10       85.98       82.45     16.67 o
  10   2  10       16.26       14.99      9.73 o
  12   2  10       66.81       65.61     13.16 o
  14   2  10       14.55       11.62     12.93 o
  16   2  10       23.54       19.75     19.37 o
  18   2  10       35.82       39.46     18.62 o
  20   2  10       37.97       34.11     15.88 o
 -29   3  10       31.85       50.71     17.24 o
 -27   3  10       46.03       42.25     18.21 o
 -25   3  10       15.06        0.61     15.16 o
 -23   3  10       42.63       42.10     15.04 o
 -21   3  10       75.87       81.73     16.20 o
 -19   3  10       47.92       29.79     13.22 o
 -17   3  10       61.00       52.99     13.09 o
 -15   3  10       80.18       61.04     13.80 o
 -13   3  10      361.08      320.94     23.33 o
 -11   3  10       47.01       39.73     12.47 o
  -9   3  10       75.10       74.82     13.11 o
  -7   3  10      126.61      125.61     14.20 o
  -5   3  10      145.08      144.65     15.27 o
  -3   3  10       39.25       16.03      9.70 o
  -1   3  10       74.61       60.10     12.08 o
   1   3  10       92.54       88.28      9.09 o
   3   3  10       60.30       82.89     16.42 o
   5   3  10       82.02       85.76     13.46 o
   7   3  10       53.88       52.13     16.74 o
   9   3  10       41.17       19.90     10.11 o
  11   3  10       11.38       10.52     11.24 o
  13   3  10       46.63       66.80     17.56 o
  15   3  10       23.96       19.96     13.87 o
  17   3  10       54.62       57.32     16.36 o
  19   3  10       23.77       20.78     14.91 o
 -28   4  10        0.82        0.76     15.05 o
 -26   4  10       12.77        9.99     15.23 o
 -24   4  10       53.94       25.68     16.34 o
 -22   4  10        9.55       21.37     12.87 o
 -20   4  10        3.86       -1.23     10.88 o
 -18   4  10       25.88       29.72     12.63 o
 -16   4  10       70.66       55.60     14.13 o
 -14   4  10      337.82      329.32     24.25 o
 -12   4  10       20.88       21.53     11.83 o
 -10   4  10      226.74      259.37     26.11 o
  -8   4  10      251.21      289.88     22.47 o
  -6   4  10       65.57       83.98     13.28 o
  -4   4  10        8.81       -6.21      9.54 o
  -2   4  10       71.43       67.17     14.14 o
   0   4  10      166.33      140.21     17.90 o
   2   4  10       70.91       36.91     13.06 o
   4   4  10      221.01      206.40     30.94 o
   6   4  10       40.05       43.27     13.67 o
   8   4  10       15.28        2.57     16.76 o
  10   4  10       22.70        3.82     10.87 o
  12   4  10       34.60       23.39     18.21 o
  14   4  10        9.04       -0.50     11.80 o
  16   4  10        3.40       12.93     13.35 o
 -23   5  10       22.03       -1.43     15.00 o
 -21   5  10        0.33       -4.33     15.38 o
 -19   5  10       18.94       10.59     13.38 o
 -17   5  10       12.68        2.93     13.77 o
 -15   5  10       87.06      122.89     18.98 o
 -13   5  10       91.00      114.26     17.96 o
 -11   5  10        3.04        3.85     11.42 o
  -9   5  10       61.12       59.45     15.14 o
  -7   5  10      195.53      218.92     22.41 o
  -5   5  10      109.34       80.62     32.60 o
  -3   5  10       12.43       26.11     14.17 o
  -1   5  10       20.93       14.28     13.25 o
   1   5  10        9.58       22.18     12.75 o
   3   5  10       62.69       45.67     15.44 o
   5   5  10        0.91       -5.17     15.39 o
   7   5  10        8.54       -4.54     23.45 o
   9   5  10       57.47       52.71     31.33 o
  11   5  10       16.66       52.35     21.02 o
  13   5  10        1.77       -8.16     17.39 o
 -16   6  10        8.59       10.26     22.68 o
 -14   6  10       10.29        0.83     13.22 o
 -12   6  10       14.84       13.97     13.15 o
 -10   6  10       25.06       31.29     15.02 o
  -8   6  10        1.36       16.06     12.27 o
  -6   6  10       43.87       69.18     17.21 o
  -4   6  10       49.33       62.88     16.11 o
  -2   6  10       15.05       35.42     15.15 o
   0   6  10        3.67       29.18     17.25 o
   2   6  10       10.92       43.52     19.46 o
   4   6  10      111.78      110.64     33.94 o
   6   6  10       28.60       29.76     28.49 o
 -32   0  11        7.51       39.71     22.70 o
 -30   0  11       58.24       54.82     20.76 o
 -28   0  11      100.15      135.71     24.83 o
 -26   0  11       22.04       19.19     17.08 o
 -24   0  11        7.54       14.26     15.04 o
 -22   0  11       83.88       86.21     33.83 o
 -20   0  11        5.58        7.76     13.59 o
 -18   0  11       83.26      119.79     20.27 o
 -16   0  11       43.11       56.24     15.44 o
 -14   0  11      103.33       38.41     25.73 o
 -12   0  11       94.19      100.82     12.94 o
 -10   0  11        7.42       22.91      9.48 o
  -8   0  11        3.90       -2.64      9.86 o
  -6   0  11       26.94       43.95     18.40 o
  -4   0  11      106.62      117.59     16.30 o
  -2   0  11        4.26       -2.73     11.48 o
   0   0  11      377.84      334.37     25.34 o
   2   0  11      112.39       82.86     16.28 o
   4   0  11        1.44        0.97     11.47 o
   6   0  11       27.35        2.82     12.72 o
   8   0  11      490.62      455.03     31.95 o
  10   0  11      349.43      432.40     44.97 o
  12   0  11        0.78       15.72     13.84 o
  14   0  11       56.29       83.91     53.47 o
  16   0  11        2.28      -18.09     18.09 o
  18   0  11        0.93      -11.29     21.39 o
  20   0  11       14.67      -12.28     19.37 o
 -31   1  11       28.33        5.69     13.89 o
 -29   1  11       14.66       22.35     13.11 o
 -27   1  11       16.72       15.26     14.86 o
 -25   1  11       48.84       47.84     13.22 o
 -23   1  11       38.87       33.43     10.76 o
 -21   1  11       70.48       50.14     12.12 o
 -19   1  11       22.01       11.49      8.87 o
 -17   1  11       59.96       47.89     10.84 o
 -15   1  11       34.49       21.70      8.79 o
 -13   1  11       84.79       71.83      9.44 o
 -11   1  11      140.06      134.90     11.64 o
  -9   1  11      494.80      479.29     23.45 o
  -7   1  11      407.76      387.25     21.07 o
  -5   1  11      135.86      148.78     12.59 o
  -3   1  11       16.33       -0.36      8.10 o
  -1   1  11       33.96       33.15      9.80 o
   1   1  11      299.48      313.50     20.69 o
   3   1  11      305.35      314.73     21.82 o
   5   1  11      230.94      252.48     19.10 o
   7   1  11       13.45       20.77     10.14 o
   9   1  11       12.00       16.86     10.13 o
  11   1  11       61.99       57.67     12.69 o
  13   1  11       12.20        4.38     11.49 o
  15   1  11       15.41       -7.24     11.80 o
  17   1  11       33.13       31.70     15.24 o
  19   1  11        3.33       -1.21     13.87 o
 -30   2  11       44.98       58.89     21.39 o
 -28   2  11       45.80       27.05     10.80 o
 -26   2  11        0.44        4.19      8.95 o
 -24   2  11        8.17        1.88      8.90 o
 -22   2  11      118.55      152.44     13.94 o
 -20   2  11      113.57      107.45     23.31 o
 -18   2  11       54.79       60.17     10.11 o
 -16   2  11       75.71       75.74     10.99 o
 -14   2  11      176.65      178.16     15.40 o
 -12   2  11       31.08       16.92      7.54 o
 -10   2  11      228.13      214.05     17.86 o
  -8   2  11      181.11      179.36     13.60 o
  -6   2  11      520.51      529.36     21.17 o
  -4   2  11      635.43      606.51     23.01 o
  -2   2  11      181.17      201.83     14.33 o
   0   2  11      176.31      171.77     14.98 o
   2   2  11        2.64       13.45      8.30 o
   4   2  11       68.32       55.46     11.13 o
   6   2  11       62.49       63.15     11.73 o
   8   2  11       10.23       -0.25      9.60 o
  10   2  11       76.36       88.01     14.08 o
  12   2  11       90.59       80.54     19.67 o
  14   2  11       27.07       14.13     13.30 o
  16   2  11       22.53       13.66     14.62 o
  18   2  11        1.23      -12.84     12.84 o
 -27   3  11       34.10       10.20     15.61 o
 -25   3  11       38.82       52.85     16.42 o
 -23   3  11       26.59        9.94     12.75 o
 -21   3  11       10.77       11.18     12.65 o
 -19   3  11       33.00       22.19     12.42 o
 -17   3  11       34.65       38.79     13.92 o
 -15   3  11       17.20       16.17     12.61 o
 -13   3  11      112.25      141.45     17.97 o
 -11   3  11       19.62       16.36     11.54 o
  -9   3  11      204.47      202.71     17.95 o
  -7   3  11      179.63      146.06     15.99 o
  -5   3  11      460.76      510.62     26.91 o
  -3   3  11       99.84      132.08     16.08 o
  -1   3  11       18.50        8.03     11.57 o
   1   3  11       80.07       75.04     11.45 o
   3   3  11        7.33       -8.93      8.93 o
   5   3  11        8.59       -6.33      8.63 o
   7   3  11       13.06       -3.28      8.97 o
   9   3  11        8.82       -0.73      9.74 o
  11   3  11       37.40       26.47     12.73 o
  13   3  11       41.36       64.01     17.50 o
  15   3  11        0.95      -13.42     13.42 o
 -24   4  11       33.05       27.25     15.80 o
 -22   4  11       11.84       12.96     13.30 o
 -20   4  11       37.85       22.24     19.55 o
 -18   4  11       14.86        4.22     12.19 o
 -16   4  11       51.01       32.91     13.46 o
 -14   4  11      112.93      114.96     17.50 o
 -12   4  11        7.88       -4.15     14.44 o
 -10   4  11       46.31       68.03     15.20 o
  -8   4  11       23.00       17.84     12.69 o
  -6   4  11       17.81       16.24     11.13 o
  -4   4  11       30.16       22.66     12.32 o
  -2   4  11        3.86       14.86     11.97 o
   0   4  11        6.95        0.13     11.80 o
   2   4  11        3.02      -11.14     11.14 o
   4   4  11        8.25       -9.05     11.65 o
   6   4  11       22.19       -1.66     19.32 o
   8   4  11       58.62       71.86     21.54 o
  10   4  11        7.90       -7.53     28.87 o
  12   4  11        9.61       -1.58     10.85 o
 -19   5  11       34.54       33.16     15.95 o
 -17   5  11       14.63        5.49     15.15 o
 -15   5  11       36.89       45.65     24.32 o
 -13   5  11       40.94       51.40     15.89 o
 -11   5  11       31.34       43.02     19.45 o
  -9   5  11       38.57       47.60     15.90 o
  -7   5  11       53.48       32.62     24.67 o
  -5   5  11       31.67       19.41     14.34 o
  -3   5  11        0.21        7.21     14.16 o
  -1   5  11       12.55       21.50     14.57 o
   1   5  11       14.05       -3.61     13.16 o
   3   5  11        0.19       -5.99     13.67 o
   5   5  11       24.43       23.98     18.91 o
   7   5  11       87.86       49.09     21.97 o
   9   5  11       22.45       12.66     18.38 o
 -10   6  11       37.87       33.93     15.89 o
  -8   6  11       29.34       21.54     14.18 o
  -6   6  11       47.36       55.52     17.20 o
  -4   6  11       71.44       74.37     28.65 o
  -2   6  11       63.57       72.78     21.24 o
 -28   0  12        1.59       -3.92     16.74 o
 -26   0  12        8.92        3.62     15.81 o
 -24   0  12        0.33       12.43     15.30 o
 -22   0  12        3.52       -7.91     14.36 o
 -20   0  12        4.50      -12.70     12.70 o
 -18   0  12      112.70      106.90     20.79 o
 -16   0  12       34.73        3.91     31.77 o
 -14   0  12        8.37       17.72     14.22 o
 -12   0  12       16.70       18.82     14.86 o
 -10   0  12       82.82       55.67     16.36 o
  -8   0  12       14.39       23.51     12.78 o
  -6   0  12       52.72       48.64     17.29 o
  -4   0  12      193.50      193.73     24.28 o
  -2   0  12       55.26       45.12     18.60 o
   0   0  12        6.31        2.08     15.03 o
   2   0  12       79.93       49.98     18.47 o
   4   0  12      173.14      213.65     32.21 o
   6   0  12        0.01      -13.40     14.58 o
   8   0  12       60.01       95.48     32.49 o
  10   0  12       42.03       26.25     21.44 o
  12   0  12       10.26       21.39     18.65 o
  14   0  12        8.91       -2.68     20.76 o
  16   0  12        4.76       -1.26     20.81 o
 -29   1  12       54.17       39.07     14.59 o
 -27   1  12        2.57       -2.42     12.09 o
 -25   1  12       19.11       18.76     14.21 o
 -23   1  12        9.03       21.76     11.73 o
 -21   1  12      107.69      114.31     17.38 o
 -19   1  12       98.94       86.69     14.84 o
 -17   1  12       15.87        6.46     11.03 o
 -15   1  12       33.28       40.61     10.78 o
 -13   1  12       98.31       60.29     11.96 o
 -11   1  12      204.19      200.97     15.72 o
  -9   1  12       33.09       44.33      9.44 o
  -7   1  12      198.22      212.58     14.93 o
  -5   1  12      101.73      144.37     13.91 o
  -3   1  12       98.39      117.72     12.71 o
  -1   1  12       39.53       30.32      9.47 o
   1   1  12       15.95        8.08      9.32 o
   3   1  12      162.05      159.26     16.72 o
   5   1  12      252.48      296.16     20.68 o
   7   1  12       37.87       32.49     11.57 o
   9   1  12      116.78      124.50     16.33 o
  11   1  12        9.75       15.97     12.51 o
  13   1  12       12.20      -10.95     10.95 o
  15   1  12        0.50       -2.08     14.41 o
 -28   2  12       26.43       57.85     19.93 o
 -26   2  12       11.26       -3.32     16.13 o
 -24   2  12       22.22       25.04     15.94 o
 -22   2  12       32.60       41.43     10.15 o
 -20   2  12        5.27       -7.89      7.89 o
 -18   2  12       81.36       91.92     11.72 o
 -16   2  12      132.14      136.15     16.58 o
 -14   2  12       84.93       80.92     11.71 o
 -12   2  12        4.99       -7.84      8.80 o
 -10   2  12       45.88       47.89     10.69 o
  -8   2  12       14.60       20.61      9.04 o
  -6   2  12      133.46      101.91     12.28 o
  -4   2  12       80.08       72.70     11.72 o
  -2   2  12        0.80       -8.22      8.34 o
   0   2  12       26.20       33.33     10.72 o
   2   2  12       17.31       -0.64      9.11 o
   4   2  12        5.11       10.99     10.04 o
   6   2  12       20.55        7.49      9.93 o
   8   2  12      158.79      235.32     20.86 o
  10   2  12       52.75       42.05     12.92 o
  12   2  12       22.85        9.01     12.54 o
  14   2  12       38.22       59.16     21.23 o
 -25   3  12       27.24       13.76     16.35 o
 -23   3  12       40.71       49.73     17.31 o
 -21   3  12       11.68       13.75     12.91 o
 -19   3  12       30.45       36.15     14.39 o
 -17   3  12        1.04       -9.06     11.50 o
 -15   3  12       41.83       38.57     14.45 o
 -13   3  12       17.84       10.96     12.22 o
 -11   3  12       10.49        3.47     11.41 o
  -9   3  12       31.40       58.92     14.52 o
  -7   3  12       27.46       29.20     12.07 o
  -5   3  12       49.79       65.31     14.37 o
  -3   3  12       22.55       39.31     13.97 o
  -1   3  12       31.09       30.08     13.77 o
   1   3  12       50.34       43.33      9.72 o
   3   3  12       15.94       -7.08      8.65 o
   5   3  12       59.87       34.47     11.85 o
   7   3  12       12.46        2.51     12.05 o
   9   3  12       73.85       71.39     18.88 o
  11   3  12       78.80       95.21     16.84 o
  13   3  12       33.21       13.87     15.52 o
 -22   4  12       25.82       48.74     16.83 o
 -20   4  12       39.37       54.71     21.04 o
 -18   4  12        3.36        0.44     14.12 o
 -16   4  12        0.87       -5.05     12.06 o
 -14   4  12       37.89       40.78     14.51 o
 -12   4  12       24.24       20.38     13.69 o
 -10   4  12        3.62        4.86     12.01 o
  -8   4  12       13.47       11.02     12.34 o
  -6   4  12       14.61       16.24     12.99 o
  -4   4  12        2.14        1.48     11.73 o
  -2   4  12        0.64        5.54     17.06 o
   0   4  12        7.09        7.82     12.86 o
   2   4  12       27.54       38.94     14.78 o
   4   4  12        9.31       17.94     20.62 o
   6   4  12       41.88       46.76     25.15 o
   8   4  12       24.35       50.55     21.26 o
 -15   5  12       13.00       18.55     15.14 o
 -13   5  12        0.65       -4.91     13.52 o
 -11   5  12        5.74      -11.97     13.67 o
  -9   5  12       10.76       21.77     15.20 o
  -7   5  12        6.18       -1.37     14.41 o
  -5   5  12       22.49       42.58     17.03 o
  -3   5  12       13.18        1.20     13.84 o
  -1   5  12       11.74        1.36     14.06 o
   1   5  12       21.31       17.71     15.54 o
   3   5  12       28.97       38.13     17.55 o
 -26   0  13       15.35       11.71     17.40 o
 -24   0  13        0.92        8.15     15.79 o
 -22   0  13        5.12       -3.82     14.14 o
 -20   0  13        4.09       -1.32     18.44 o
 -18   0  13        2.59      -13.05     14.87 o
 -16   0  13        1.59        2.31     14.38 o
 -14   0  13       19.30       19.01     15.46 o
 -12   0  13       18.09        8.33     13.97 o
 -10   0  13       10.22        6.81     13.91 o
  -8   0  13       99.44      120.30     21.63 o
  -6   0  13      151.74      148.66     23.69 o
  -4   0  13       36.17       47.99     18.11 o
  -2   0  13       90.32      109.62     21.64 o
   0   0  13       63.73       85.97     21.19 o
   2   0  13        5.09       -1.55     16.51 o
   4   0  13       17.77       -5.14     15.33 o
   6   0  13        8.03        6.26     16.28 o
   8   0  13       10.46       -9.19     16.39 o
  10   0  13        0.47       14.59     18.80 o
  12   0  13       16.85       33.42     22.23 o
 -25   1  13       30.57       25.40     13.44 o
 -23   1  13       44.99       41.31     13.95 o
 -21   1  13       40.40       36.74     13.10 o
 -19   1  13      109.85      141.73     17.75 o
 -17   1  13       39.04       29.80     12.32 o
 -15   1  13       74.73       47.46     12.69 o
 -13   1  13       22.83       22.47     12.05 o
 -11   1  13       26.94       31.07     11.40 o
  -9   1  13        4.90        9.30      9.40 o
  -7   1  13       53.78       31.23     11.70 o
  -5   1  13       27.47       11.00     10.01 o
  -3   1  13       44.70       33.16     12.91 o
  -1   1  13       50.05       33.74     12.21 o
   1   1  13        6.22       -5.81     10.64 o
   3   1  13       16.76       15.88     11.51 o
   5   1  13       63.96       59.68     15.05 o
   7   1  13        5.76        7.17     12.70 o
   9   1  13       60.34       56.01     17.51 o
  11   1  13        7.41        2.88     13.00 o
 -24   2  13       37.90       43.12     22.90 o
 -22   2  13        4.01       16.67     16.42 o
 -20   2  13       15.35       13.82     14.41 o
 -18   2  13      107.99      127.08     16.26 o
 -16   2  13        3.29        7.52      8.77 o
 -14   2  13      112.56      146.80     15.18 o
 -12   2  13       11.18        7.09      9.32 o
 -10   2  13       72.05       74.05     12.07 o
  -8   2  13       68.18       44.02     11.68 o
  -6   2  13       12.53       -5.35     15.65 o
  -4   2  13       20.10        4.88      9.46 o
  -2   2  13        9.40       10.33     10.06 o
   0   2  13       21.70       20.51     11.50 o
   2   2  13       27.09       19.04     11.96 o
   4   2  13       18.47       -1.57     11.48 o
   6   2  13       21.59       12.94     11.95 o
   8   2  13       61.96       34.92     14.07 o
  10   2  13       32.34       52.90     15.70 o
 -21   3  13       25.78       40.88     17.73 o
 -19   3  13        8.43       14.12     15.20 o
 -17   3  13        0.57        1.44     12.52 o
 -15   3  13        4.79       -5.64     12.15 o
 -13   3  13       25.10       19.50     13.84 o
 -11   3  13       42.48       31.79     14.92 o
  -9   3  13       90.42      127.57     19.55 o
  -7   3  13       42.96       87.29     17.48 o
  -5   3  13       27.24       34.70     14.39 o
  -3   3  13        6.41      -11.57     11.57 o
  -1   3  13       45.52       39.54     16.49 o
   1   3  13        5.63       16.89     14.44 o
   3   3  13        1.96        5.33      9.61 o
   5   3  13       50.91       77.24     14.44 o
   7   3  13       23.84        2.69     21.18 o
 -16   4  13        0.18       -5.03     13.93 o
 -14   4  13       38.83       25.55     15.02 o
 -12   4  13       23.25        9.79     14.13 o
 -10   4  13       58.81       82.05     17.53 o
  -8   4  13       15.89       23.10     15.42 o
  -6   4  13        1.57       -6.39     12.73 o
  -4   4  13       19.99      -12.58     13.39 o
  -2   4  13       17.59       47.90     16.89 o
   0   4  13        2.55       -2.23     14.03 o
   2   4  13       17.56       -0.67     24.94 o
 -22   0  14       35.69       26.33     20.42 o
 -20   0  14       13.22       -4.54     15.27 o
 -18   0  14       10.48       28.92     16.86 o
 -16   0  14       19.77       27.81     16.87 o
 -14   0  14        9.31      -13.47     14.82 o
 -12   0  14        1.32       -1.33     15.09 o
 -10   0  14       27.84       44.85     18.82 o
  -8   0  14        2.02       -8.26     13.94 o
  -6   0  14        7.44       29.97     17.31 o
  -4   0  14        5.85        3.25     15.64 o
  -2   0  14       17.09        3.69     15.96 o
   0   0  14        8.92       12.73     22.36 o
   2   0  14      116.37      120.27     24.70 o
   4   0  14      112.10      127.36     26.23 o
   6   0  14        6.74       20.49     19.19 o
   8   0  14        3.88       50.97     23.74 o
 -21   1  14        0.50       -4.91     11.75 o
 -19   1  14       34.39       37.46     13.90 o
 -17   1  14       41.98       29.21     13.83 o
 -15   1  14        4.28       -3.59     11.14 o
 -13   1  14       37.70       25.10     12.74 o
 -11   1  14       41.51       85.10     19.76 o
  -9   1  14       16.68       16.92     12.51 o
  -7   1  14        8.60      -10.76     10.76 o
  -5   1  14       47.52       31.26     12.18 o
  -3   1  14       46.00       49.16     13.42 o
  -1   1  14       65.86       93.76     22.68 o
   1   1  14        1.90        7.56     12.48 o
   3   1  14       13.43       -0.90     11.90 o
   5   1  14       36.02       45.51     14.95 o
   7   1  14        4.88       -4.73     12.78 o
 -20   2  14       18.50        8.93     16.55 o
 -18   2  14        6.76       25.84     16.65 o
 -16   2  14        1.45       15.56     16.21 o
 -14   2  14       29.55       30.93     10.22 o
 -12   2  14       37.45       34.28     11.74 o
 -10   2  14       59.11       69.17     13.57 o
  -8   2  14       23.00       19.96     11.81 o
  -6   2  14      160.13      226.36     20.99 o
  -4   2  14       48.32       72.73     15.09 o
  -2   2  14       15.36        5.85     11.86 o
   0   2  14       36.79       32.05     13.65 o
   2   2  14       49.34       34.95     21.84 o
   4   2  14        7.28       -3.36     12.32 o
 -15   3  14       25.47       34.12     17.93 o
 -13   3  14       18.67        5.42     16.55 o
 -11   3  14       32.41       45.42     16.59 o
  -9   3  14       61.84       62.03     17.41 o
  -7   3  14       13.22        2.21     13.43 o
  -5   3  14       11.66       12.50     15.52 o
  -3   3  14       68.73       68.78     18.28 o
  -1   3  14       39.62       47.04     17.31 o
   1   3  14       15.01        6.08     15.60 o
 -16   0  15        4.69       15.27     18.33 o
 -14   0  15       15.08        0.34     19.88 o
 -12   0  15        0.69        6.77     16.95 o
 -10   0  15       30.26       42.82     19.36 o
  -8   0  15       27.22       21.29     16.56 o
  -6   0  15       47.95       26.92     19.98 o
  -4   0  15        0.25      -12.31     14.83 o
  -2   0  15        2.93       -2.14     17.34 o
   0   0  15        0.70       -4.32     17.37 o
 -15   1  15        0.63        1.01     11.84 o
 -13   1  15       23.88       15.79     14.76 o
 -11   1  15        0.26       -5.18     12.30 o
  -9   1  15        7.12        1.31     12.00 o
  -7   1  15       12.71       33.26     14.15 o
  -5   1  15        4.79      -12.41     12.41 o
  -3   1  15        5.38       19.24     13.98 o
  -1   1  15       28.18       29.28     15.57 o
 
